# Supplementary material for: N-Heterocyclic carbene-catalyzed enantioselective hetero-[10 + 2] annulation
Source: Commun Chem. 2020 Nov 27;3:177. doi: 10.1038/s42004-020-00425-7 (PMC9814252; doi:10.1038/s42004-020-00425-7)
Supplement: Supplementary file 3 — Supplementary Data 1 [file 42004_2020_425_MOESM3_ESM.cif]

data_20190718pengqiupeng-2
_audit_creation_date               2019-07-18
_audit_creation_method
;
Olex2 1.2
(compiled 2018.05.29 svn.r3508 for OlexSys, GUI svn.r5506)
;
_shelx_SHELXL_version_number       '2014/7'
_audit_contact_author_address      ?
_audit_contact_author_email        ?
_audit_contact_author_name         ''
_audit_contact_author_phone        ?
_publ_contact_author_id_orcid      ?
_publ_section_references
;
Dolomanov, O.V., Bourhis, L.J., Gildea, R.J, Howard, J.A.K. & Puschmann, H.
 (2009), J. Appl. Cryst. 42, 339-341.

Sheldrick, G.M. (2015). Acta Cryst. A71, 3-8.

Sheldrick, G.M. (2015). Acta Cryst. C71, 3-8.
;
_chemical_name_common              ?
_chemical_name_systematic          ?
_chemical_formula_moiety           'C18 H12 F3 N O2'
_chemical_formula_sum              'C18 H12 F3 N O2'
_chemical_formula_weight           331.29
_chemical_absolute_configuration   ad
_chemical_melting_point            ?
loop_
  _atom_type_symbol
  _atom_type_description
  _atom_type_scat_dispersion_real
  _atom_type_scat_dispersion_imag
  _atom_type_scat_source
 'C' 'C' 0.0033 0.0016 'International Tables Vol C Tables 4.2.6.8 and 6.1.1.4'
 'H' 'H' 0.0000 0.0000 'International Tables Vol C Tables 4.2.6.8 and 6.1.1.4'
 'F' 'F' 0.0171 0.0103 'International Tables Vol C Tables 4.2.6.8 and 6.1.1.4'
 'N' 'N' 0.0061 0.0033 'International Tables Vol C Tables 4.2.6.8 and 6.1.1.4'
 'O' 'O' 0.0106 0.0060 'International Tables Vol C Tables 4.2.6.8 and 6.1.1.4'

_shelx_space_group_comment
;
The symmetry employed for this shelxl refinement is uniquely defined
by the following loop, which should always be used as a source of
symmetry information in preference to the above space-group names.
They are only intended as comments.
;
_space_group_crystal_system        'orthorhombic'
_space_group_IT_number             19
_space_group_name_H-M_alt          'P 21 21 21'
_space_group_name_Hall             'P 2ac 2ab'
loop_
  _space_group_symop_operation_xyz
 'x, y, z'
 '-x+1/2, -y, z+1/2'
 '-x, y+1/2, -z+1/2'
 'x+1/2, -y+1/2, -z'

_cell_length_a                     10.0743(3)
_cell_length_b                     11.6391(2)
_cell_length_c                     12.9583(3)
_cell_angle_alpha                  90
_cell_angle_beta                   90
_cell_angle_gamma                  90
_cell_volume                       1519.44(6)
_cell_formula_units_Z              4
_cell_measurement_reflns_used      12739
_cell_measurement_temperature      173.00(10)
_cell_measurement_theta_max        29.6750
_cell_measurement_theta_min        4.0240
_shelx_estimated_absorpt_T_max     ?
_shelx_estimated_absorpt_T_min     ?
_exptl_absorpt_coefficient_mu      0.119
_exptl_absorpt_correction_T_max    1.00000
_exptl_absorpt_correction_T_min    0.83595
_exptl_absorpt_correction_type     multi-scan
_exptl_absorpt_process_details
;
CrysAlisPro 1.171.40.53 (Rigaku Oxford Diffraction, 2019)
Empirical absorption correction using spherical harmonics,
 implemented in SCALE3 ABSPACK scaling algorithm.
;
_exptl_absorpt_special_details     ?
_exptl_crystal_colour              'clear light colourless'
_exptl_crystal_density_diffrn      1.448
_exptl_crystal_density_meas        ?
_exptl_crystal_density_method      ?
_exptl_crystal_description         block
_exptl_crystal_F_000               680
_exptl_crystal_size_max            0.4
_exptl_crystal_size_mid            0.35
_exptl_crystal_size_min            0.3
_exptl_transmission_factor_max     ?
_exptl_transmission_factor_min     ?
_diffrn_reflns_av_R_equivalents    0.0315
_diffrn_reflns_av_unetI/netI       0.0214
_diffrn_reflns_Laue_measured_fraction_full  0.997
_diffrn_reflns_Laue_measured_fraction_max  0.957
_diffrn_reflns_limit_h_max         14
_diffrn_reflns_limit_h_min         -13
_diffrn_reflns_limit_k_max         16
_diffrn_reflns_limit_k_min         -16
_diffrn_reflns_limit_l_max         18
_diffrn_reflns_limit_l_min         -17
_diffrn_reflns_number              28355
_diffrn_reflns_point_group_measured_fraction_full  0.998
_diffrn_reflns_point_group_measured_fraction_max  0.926
_diffrn_reflns_theta_full          25.242
_diffrn_reflns_theta_max           30.435
_diffrn_reflns_theta_min           3.501
_diffrn_ambient_environment        N~2~
_diffrn_ambient_temperature        173.00(10)
_diffrn_detector                   'CCD plate'
_diffrn_detector_area_resol_mean   5.2137
_diffrn_detector_type              AtlasS2
_diffrn_measured_fraction_theta_full  0.997
_diffrn_measured_fraction_theta_max  0.957
_diffrn_measurement_details
;
List of Runs (angles in degrees, time in seconds):

  # Type    Start    End  Width  t~exp~   \w     \q     \k     \f   Frames
--------------------------------------------------------------------------
  1  \w    -12.00  85.00   1.00    5.00    --   12.50  38.00   0.00   97
  2  \w    -21.00  89.00   1.00    5.00    --   12.50   0.00-150.00  110
  3  \w     37.00  97.00   1.00    5.00    --   12.50 178.00 -60.00   60
  4  \w    -10.00  87.00   1.00    5.00    --   12.50  38.00 -90.00   97
  5  \w     -8.00  84.00   1.00    5.00    --   12.50  38.00  90.00   92
  6  \w    -20.00  53.00   1.00    5.00    --   12.50 -99.00 120.00   73
  7  \w    -20.00  26.00   1.00    5.00    --  -14.07 -99.00  90.00   46
  8  \w    -90.00 -39.00   1.00    5.00    --  -14.07 154.00 -87.23   51
  9  \w    -90.00 -64.00   1.00    5.00    --  -14.07 154.00 154.77   26
;
_diffrn_measurement_device         'four-circle diffractometer'
_diffrn_measurement_device_type    'SuperNova, Dual, Cu at home/near, AtlasS2'
_diffrn_measurement_method         '\w scans'
_diffrn_orient_matrix_type        
 'CrysAlisPro convention (1999,Acta A55,543-557)'
_diffrn_orient_matrix_UB_11        0.0225627000
_diffrn_orient_matrix_UB_12        0.0524423000
_diffrn_orient_matrix_UB_13        -0.0216821000
_diffrn_orient_matrix_UB_21        0.0655893000
_diffrn_orient_matrix_UB_22        -0.0127823000
_diffrn_orient_matrix_UB_23        0.0162694000
_diffrn_orient_matrix_UB_31        0.0121638000
_diffrn_orient_matrix_UB_32        -0.0282638000
_diffrn_orient_matrix_UB_33        -0.0475542000
_diffrn_radiation_monochromator    mirror
_diffrn_radiation_probe            x-ray
_diffrn_radiation_type             MoK\a
_diffrn_radiation_wavelength       0.71073
_diffrn_source                     'micro-focus sealed X-ray tube'
_diffrn_source_type                'SuperNova (Mo) X-ray Source'
_reflns_Friedel_coverage           0.709
_reflns_Friedel_fraction_full      0.999
_reflns_Friedel_fraction_max       0.886
_reflns_number_gt                  3728
_reflns_number_total               4274
_reflns_odcompleteness_completeness  99.60
_reflns_odcompleteness_iscentric   1
_reflns_odcompleteness_theta       27.42
_reflns_special_details
;
 Reflections were merged by SHELXL according to the crystal
 class for the calculation of statistics and refinement.
 
 _reflns_Friedel_fraction is defined as the number of unique
 Friedel pairs measured divided by the number that would be
 possible theoretically, ignoring centric projections and
 systematic absences.
;
_reflns_threshold_expression       'I > 2\s(I)'
_computing_cell_refinement         'CrysAlisPro 1.171.40.53 (Rigaku OD, 2019)'
_computing_data_collection         'CrysAlisPro 1.171.40.53 (Rigaku OD, 2019)'
_computing_data_reduction          'CrysAlisPro 1.171.40.53 (Rigaku OD, 2019)'
_computing_molecular_graphics      'Olex2 (Dolomanov et al., 2009)'
_computing_publication_material    'Olex2 (Dolomanov et al., 2009)'
_computing_structure_refinement    'ShelXL (Sheldrick, 2015)'
_computing_structure_solution      'ShelXT (Sheldrick, 2015)'
_refine_diff_density_max           0.217
_refine_diff_density_min           -0.236
_refine_diff_density_rms           0.035
_refine_ls_abs_structure_details
;
 Flack x determined using 1401 quotients [(I+)-(I-)]/[(I+)+(I-)]
 (Parsons, Flack and Wagner, Acta Cryst. B69 (2013) 249-259).
;
_refine_ls_abs_structure_Flack     0.02(17)
_refine_ls_extinction_coef         .
_refine_ls_extinction_method       none
_refine_ls_goodness_of_fit_ref     1.034
_refine_ls_hydrogen_treatment      constr
_refine_ls_matrix_type             full
_refine_ls_number_parameters       218
_refine_ls_number_reflns           4274
_refine_ls_number_restraints       0
_refine_ls_R_factor_all            0.0449
_refine_ls_R_factor_gt             0.0358
_refine_ls_restrained_S_all        1.034
_refine_ls_shift/su_max            0.000
_refine_ls_shift/su_mean           0.000
_refine_ls_structure_factor_coef   Fsqd
_refine_ls_weighting_details      
 'w=1/[\s^2^(Fo^2^)+(0.0386P)^2^+0.2440P] where P=(Fo^2^+2Fc^2^)/3'
_refine_ls_weighting_scheme        calc
_refine_ls_wR_factor_gt            0.0799
_refine_ls_wR_factor_ref           0.0846
_refine_special_details            ?
_olex2_refinement_description
;
1. Fixed Uiso
 At 1.2 times of:
  All C(H) groups
 At 1.5 times of:
  All C(H,H,H) groups
2.a Aromatic/amide H refined with riding coordinates:
 C00D(H00D), C00E(H00E), C00H(H00H), C00I(H00I), C00J(H00J), C00K(H00K),
 C00L(H00L), C00M(H00M), C00N(H00N)
2.b Idealised Me refined as rotating group:
 C00O(H00A,H00B,H00C)
;
_atom_sites_solution_hydrogens     geom
_atom_sites_solution_primary       dual
_atom_sites_solution_secondary     ?
loop_
  _atom_site_label
  _atom_site_type_symbol
  _atom_site_fract_x
  _atom_site_fract_y
  _atom_site_fract_z
  _atom_site_U_iso_or_equiv
  _atom_site_adp_type
  _atom_site_occupancy
  _atom_site_site_symmetry_order
  _atom_site_calc_flag
  _atom_site_refinement_flags_posn
  _atom_site_refinement_flags_adp
  _atom_site_refinement_flags_occupancy
  _atom_site_disorder_assembly
  _atom_site_disorder_group
 F001 F 0.49572(13) 0.69695(10) 0.23960(11) 0.0474(3) Uani 1 1 d . . . . .
 F002 F 0.65875(14) 0.65258(11) 0.14128(10) 0.0509(3) Uani 1 1 d . . . . .
 F003 F 0.68974(12) 0.67080(10) 0.30491(11) 0.0482(3) Uani 1 1 d . . . . .
 O004 O 0.48157(12) 0.47291(11) 0.17110(9) 0.0310(3) Uani 1 1 d . . . . .
 O005 O 0.47155(14) 0.36418(13) 0.02756(10) 0.0395(3) Uani 1 1 d . . . . .
 N006 N 0.69384(14) 0.43930(12) 0.21949(11) 0.0280(3) Uani 1 1 d . . . . .
 C007 C 0.53641(18) 0.39929(15) 0.09825(13) 0.0298(4) Uani 1 1 d . . . . .
 C008 C 0.52103(16) 0.47607(14) 0.35497(12) 0.0260(3) Uani 1 1 d . . . . .
 C009 C 0.67352(17) 0.38110(14) 0.12813(12) 0.0278(3) Uani 1 1 d . . . . .
 C00A C 0.40401(19) 0.41106(16) 0.54284(14) 0.0335(4) Uani 1 1 d . . . . .
 C00B C 0.82492(17) 0.42813(14) 0.24826(13) 0.0282(3) Uani 1 1 d . . . . .
 C00C C 0.88529(18) 0.35727(15) 0.17228(13) 0.0301(4) Uani 1 1 d . . . . .
 C00D C 0.89419(18) 0.46956(17) 0.33380(15) 0.0358(4) Uani 1 1 d . . . . .
 H00D H 0.8537 0.5163 0.3828 0.043 Uiso 1 1 calc R . . . .
 C00E C 0.78729(19) 0.32875(15) 0.09679(14) 0.0316(4) Uani 1 1 d . . . . .
 H00E H 0.7989 0.2836 0.0382 0.038 Uiso 1 1 calc R . . . .
 C00F C 0.57652(16) 0.50398(14) 0.24946(13) 0.0270(3) Uani 1 1 d . . . . .
 C00G C 0.60519(19) 0.63340(16) 0.23351(15) 0.0354(4) Uani 1 1 d . . . . .
 C00H C 0.34585(17) 0.49352(18) 0.48037(14) 0.0353(4) Uani 1 1 d . . . . .
 H00H H 0.2672 0.5282 0.5015 0.042 Uiso 1 1 calc R . . . .
 C00I C 0.40209(17) 0.52549(17) 0.38719(13) 0.0328(4) Uani 1 1 d . . . . .
 H00I H 0.3604 0.5801 0.3460 0.039 Uiso 1 1 calc R . . . .
 C00J C 0.58112(19) 0.39535(16) 0.41810(15) 0.0338(4) Uani 1 1 d . . . . .
 H00J H 0.6609 0.3620 0.3980 0.041 Uiso 1 1 calc R . . . .
 C00K C 1.02007(19) 0.32760(17) 0.18388(16) 0.0378(4) Uani 1 1 d . . . . .
 H00K H 1.0623 0.2816 0.1352 0.045 Uiso 1 1 calc R . . . .
 C00L C 1.0255(2) 0.43774(19) 0.34206(17) 0.0421(5) Uani 1 1 d . . . . .
 H00L H 1.0745 0.4634 0.3983 0.051 Uiso 1 1 calc R . . . .
 C00M C 1.0876(2) 0.36775(18) 0.26805(18) 0.0428(5) Uani 1 1 d . . . . .
 H00M H 1.1765 0.3483 0.2765 0.051 Uiso 1 1 calc R . . . .
 C00N C 0.5233(2) 0.36392(18) 0.51101(15) 0.0384(4) Uani 1 1 d . . . . .
 H00N H 0.5654 0.3101 0.5527 0.046 Uiso 1 1 calc R . . . .
 C00O C 0.3385(2) 0.3724(2) 0.64125(17) 0.0486(5) Uani 1 1 d . . . . .
 H00A H 0.3945 0.3910 0.6988 0.073 Uiso 1 1 calc GR . . . .
 H00B H 0.3245 0.2909 0.6389 0.073 Uiso 1 1 calc GR . . . .
 H00C H 0.2547 0.4107 0.6488 0.073 Uiso 1 1 calc GR . . . .

loop_
  _atom_site_aniso_label
  _atom_site_aniso_U_11
  _atom_site_aniso_U_22
  _atom_site_aniso_U_33
  _atom_site_aniso_U_23
  _atom_site_aniso_U_13
  _atom_site_aniso_U_12
 F001 0.0483(7) 0.0300(5) 0.0639(8) 0.0048(5) 0.0086(6) 0.0113(5)
 F002 0.0613(8) 0.0425(6) 0.0490(7) 0.0102(6) 0.0184(6) -0.0008(6)
 F003 0.0492(7) 0.0350(6) 0.0603(8) -0.0082(6) -0.0031(6) -0.0107(5)
 O004 0.0280(6) 0.0366(6) 0.0284(6) -0.0036(5) -0.0043(5) 0.0027(5)
 O005 0.0428(8) 0.0454(8) 0.0303(6) -0.0042(6) -0.0088(6) -0.0009(6)
 N006 0.0253(7) 0.0305(7) 0.0282(7) -0.0064(6) 0.0013(5) 0.0018(6)
 C007 0.0347(9) 0.0288(8) 0.0257(7) 0.0024(7) -0.0014(7) -0.0007(7)
 C008 0.0239(7) 0.0262(7) 0.0279(7) -0.0053(6) -0.0016(6) -0.0010(6)
 C009 0.0332(9) 0.0260(8) 0.0243(7) -0.0009(6) 0.0004(7) -0.0013(7)
 C00A 0.0332(9) 0.0354(9) 0.0318(8) -0.0038(7) 0.0015(7) -0.0081(7)
 C00B 0.0253(8) 0.0280(7) 0.0313(8) -0.0002(7) 0.0027(7) 0.0010(6)
 C00C 0.0322(9) 0.0265(8) 0.0315(8) 0.0002(7) 0.0061(7) 0.0020(7)
 C00D 0.0300(9) 0.0387(10) 0.0388(10) -0.0112(8) -0.0027(7) 0.0028(8)
 C00E 0.0390(9) 0.0291(8) 0.0267(8) -0.0032(7) 0.0044(7) 0.0029(7)
 C00F 0.0243(8) 0.0267(8) 0.0299(8) -0.0038(7) -0.0008(6) 0.0015(6)
 C00G 0.0353(10) 0.0293(8) 0.0418(10) -0.0018(8) 0.0040(8) 0.0014(7)
 C00H 0.0242(8) 0.0474(11) 0.0343(9) -0.0053(8) 0.0030(7) 0.0024(8)
 C00I 0.0271(8) 0.0403(9) 0.0309(8) -0.0006(8) -0.0023(7) 0.0081(7)
 C00J 0.0300(9) 0.0321(9) 0.0394(9) 0.0016(8) 0.0026(8) 0.0076(7)
 C00K 0.0330(9) 0.0349(9) 0.0455(10) -0.0030(8) 0.0089(8) 0.0077(8)
 C00L 0.0307(9) 0.0458(11) 0.0500(11) -0.0087(9) -0.0077(9) 0.0005(8)
 C00M 0.0261(9) 0.0426(10) 0.0597(13) -0.0022(10) 0.0003(9) 0.0067(8)
 C00N 0.0394(10) 0.0356(10) 0.0403(10) 0.0092(8) -0.0001(8) 0.0058(8)
 C00O 0.0527(13) 0.0507(12) 0.0426(11) 0.0050(10) 0.0105(10) -0.0058(10)

_geom_special_details
;
 All esds (except the esd in the dihedral angle between two l.s. planes)
 are estimated using the full covariance matrix.  The cell esds are taken
 into account individually in the estimation of esds in distances, angles
 and torsion angles; correlations between esds in cell parameters are only
 used when they are defined by crystal symmetry.  An approximate (isotropic)
 treatment of cell esds is used for estimating esds involving l.s. planes.
;
loop_
  _geom_bond_atom_site_label_1
  _geom_bond_atom_site_label_2
  _geom_bond_distance
  _geom_bond_site_symmetry_2
  _geom_bond_publ_flag
 F001 C00G 1.330(2) . ?
 F002 C00G 1.330(2) . ?
 F003 C00G 1.331(2) . ?
 O004 C007 1.389(2) . ?
 O004 C00F 1.441(2) . ?
 O005 C007 1.197(2) . ?
 N006 C009 1.379(2) . ?
 N006 C00B 1.378(2) . ?
 N006 C00F 1.454(2) . ?
 C007 C009 1.450(2) . ?
 C008 C00F 1.512(2) . ?
 C008 C00I 1.393(2) . ?
 C008 C00J 1.385(2) . ?
 C009 C00E 1.360(2) . ?
 C00A C00H 1.386(3) . ?
 C00A C00N 1.384(3) . ?
 C00A C00O 1.505(3) . ?
 C00B C00C 1.421(2) . ?
 C00B C00D 1.396(2) . ?
 C00C C00E 1.429(3) . ?
 C00C C00K 1.409(3) . ?
 C00D H00D 0.9300 . ?
 C00D C00L 1.378(3) . ?
 C00E H00E 0.9300 . ?
 C00F C00G 1.548(2) . ?
 C00H H00H 0.9300 . ?
 C00H C00I 1.385(3) . ?
 C00I H00I 0.9300 . ?
 C00J H00J 0.9300 . ?
 C00J C00N 1.387(3) . ?
 C00K H00K 0.9300 . ?
 C00K C00M 1.368(3) . ?
 C00L H00L 0.9300 . ?
 C00L C00M 1.405(3) . ?
 C00M H00M 0.9300 . ?
 C00N H00N 0.9300 . ?
 C00O H00A 0.9600 . ?
 C00O H00B 0.9600 . ?
 C00O H00C 0.9600 . ?

loop_
  _geom_angle_atom_site_label_1
  _geom_angle_atom_site_label_2
  _geom_angle_atom_site_label_3
  _geom_angle
  _geom_angle_site_symmetry_1
  _geom_angle_site_symmetry_3
  _geom_angle_publ_flag
 C007 O004 C00F 111.69(13) . . ?
 C009 N006 C00F 111.28(14) . . ?
 C00B N006 C009 109.15(14) . . ?
 C00B N006 C00F 139.05(14) . . ?
 O004 C007 C009 106.70(14) . . ?
 O005 C007 O004 120.89(17) . . ?
 O005 C007 C009 132.41(17) . . ?
 C00I C008 C00F 120.01(15) . . ?
 C00J C008 C00F 121.20(15) . . ?
 C00J C008 C00I 118.62(16) . . ?
 N006 C009 C007 107.39(14) . . ?
 C00E C009 N006 110.56(15) . . ?
 C00E C009 C007 142.04(17) . . ?
 C00H C00A C00O 121.11(18) . . ?
 C00N C00A C00H 117.88(17) . . ?
 C00N C00A C00O 121.00(19) . . ?
 N006 C00B C00C 106.10(15) . . ?
 N006 C00B C00D 131.40(16) . . ?
 C00D C00B C00C 122.46(16) . . ?
 C00B C00C C00E 108.27(15) . . ?
 C00K C00C C00B 118.73(17) . . ?
 C00K C00C C00E 132.99(17) . . ?
 C00B C00D H00D 121.7 . . ?
 C00L C00D C00B 116.67(17) . . ?
 C00L C00D H00D 121.7 . . ?
 C009 C00E C00C 105.89(15) . . ?
 C009 C00E H00E 127.1 . . ?
 C00C C00E H00E 127.1 . . ?
 O004 C00F N006 102.79(12) . . ?
 O004 C00F C008 109.74(13) . . ?
 O004 C00F C00G 105.90(14) . . ?
 N006 C00F C008 115.51(14) . . ?
 N006 C00F C00G 108.46(14) . . ?
 C008 C00F C00G 113.50(14) . . ?
 F001 C00G F003 107.91(15) . . ?
 F001 C00G C00F 112.25(15) . . ?
 F002 C00G F001 107.23(16) . . ?
 F002 C00G F003 108.07(16) . . ?
 F002 C00G C00F 111.04(15) . . ?
 F003 C00G C00F 110.18(15) . . ?
 C00A C00H H00H 119.2 . . ?
 C00I C00H C00A 121.51(17) . . ?
 C00I C00H H00H 119.2 . . ?
 C008 C00I H00I 119.9 . . ?
 C00H C00I C008 120.15(17) . . ?
 C00H C00I H00I 119.9 . . ?
 C008 C00J H00J 119.7 . . ?
 C008 C00J C00N 120.53(17) . . ?
 C00N C00J H00J 119.7 . . ?
 C00C C00K H00K 120.6 . . ?
 C00M C00K C00C 118.72(18) . . ?
 C00M C00K H00K 120.6 . . ?
 C00D C00L H00L 119.0 . . ?
 C00D C00L C00M 122.02(19) . . ?
 C00M C00L H00L 119.0 . . ?
 C00K C00M C00L 121.39(19) . . ?
 C00K C00M H00M 119.3 . . ?
 C00L C00M H00M 119.3 . . ?
 C00A C00N C00J 121.27(18) . . ?
 C00A C00N H00N 119.4 . . ?
 C00J C00N H00N 119.4 . . ?
 C00A C00O H00A 109.5 . . ?
 C00A C00O H00B 109.5 . . ?
 C00A C00O H00C 109.5 . . ?
 H00A C00O H00B 109.5 . . ?
 H00A C00O H00C 109.5 . . ?
 H00B C00O H00C 109.5 . . ?

_shelx_res_file
;
    20190718pengqiupeng-2.res created by SHELXL-2014/7

TITL 20190718pengqiupeng-2_a.res in P2(1)2(1)2(1)
REM Old TITL 20190718pengqiupeng-2 in P212121 #19
REM SHELXT solution in P2(1)2(1)2(1)
REM R1 0.103, Rweak 0.025, Alpha 0.000, Orientation as input
REM Flack x = -0.107 ( 0.233 ) from Parsons' quotients
REM Formula found by SHELXT: C18 N O5
CELL 0.71073 10.0743 11.6391 12.9583 90 90 90
ZERR 4 0.0003 0.0002 0.0003 0 0 0
LATT -1
SYMM 0.5-X,-Y,0.5+Z
SYMM -X,0.5+Y,0.5-Z
SYMM 0.5+X,0.5-Y,-Z
SFAC C H F N O
UNIT 72 48 12 4 8

L.S. 10
PLAN  20
BOND $H
list 4
fmap 2 53
ACTA
REM <olex2.extras>
REM <HklSrc "%.\\20190718pengqiupeng-2.hkl">
REM </olex2.extras>

WGHT    0.038600    0.244000
FVAR       0.70080
F001  3    0.495721    0.696954    0.239597    11.00000    0.04834    0.03000 =
         0.06391    0.00477    0.00864    0.01130
F002  3    0.658750    0.652577    0.141279    11.00000    0.06129    0.04254 =
         0.04898    0.01017    0.01839   -0.00084
F003  3    0.689737    0.670803    0.304913    11.00000    0.04921    0.03503 =
         0.06032   -0.00824   -0.00308   -0.01067
O004  5    0.481572    0.472914    0.171097    11.00000    0.02804    0.03663 =
         0.02844   -0.00356   -0.00432    0.00265
O005  5    0.471546    0.364177    0.027564    11.00000    0.04278    0.04540 =
         0.03026   -0.00421   -0.00876   -0.00094
N006  4    0.693837    0.439295    0.219491    11.00000    0.02534    0.03050 =
         0.02817   -0.00643    0.00130    0.00176
C007  1    0.536407    0.399288    0.098253    11.00000    0.03473    0.02883 =
         0.02574    0.00235   -0.00142   -0.00068
C008  1    0.521026    0.476073    0.354974    11.00000    0.02393    0.02624 =
         0.02794   -0.00531   -0.00165   -0.00104
C009  1    0.673516    0.381096    0.128130    11.00000    0.03323    0.02601 =
         0.02428   -0.00087    0.00045   -0.00129
C00A  1    0.404012    0.411060    0.542844    11.00000    0.03317    0.03544 =
         0.03184   -0.00385    0.00149   -0.00809
C00B  1    0.824922    0.428134    0.248264    11.00000    0.02531    0.02804 =
         0.03134   -0.00023    0.00267    0.00099
C00C  1    0.885293    0.357273    0.172276    11.00000    0.03219    0.02649 =
         0.03148    0.00019    0.00613    0.00198
C00D  1    0.894193    0.469556    0.333803    11.00000    0.02997    0.03867 =
         0.03885   -0.01120   -0.00267    0.00279
AFIX  43
H00D  2    0.853742    0.516305    0.382778    11.00000   -1.20000
AFIX   0
C00E  1    0.787292    0.328745    0.096787    11.00000    0.03904    0.02913 =
         0.02675   -0.00324    0.00442    0.00295
AFIX  43
H00E  2    0.798918    0.283640    0.038240    11.00000   -1.20000
AFIX   0
C00F  1    0.576520    0.503980    0.249465    11.00000    0.02433    0.02670 =
         0.02994   -0.00376   -0.00079    0.00148
C00G  1    0.605186    0.633396    0.233510    11.00000    0.03529    0.02930 =
         0.04176   -0.00178    0.00402    0.00143
C00H  1    0.345851    0.493521    0.480368    11.00000    0.02417    0.04741 =
         0.03426   -0.00534    0.00305    0.00242
AFIX  43
H00H  2    0.267246    0.528190    0.501500    11.00000   -1.20000
AFIX   0
C00I  1    0.402089    0.525492    0.387185    11.00000    0.02707    0.04029 =
         0.03092   -0.00063   -0.00231    0.00806
AFIX  43
H00I  2    0.360369    0.580076    0.346015    11.00000   -1.20000
AFIX   0
C00J  1    0.581124    0.395346    0.418105    11.00000    0.03001    0.03211 =
         0.03940    0.00159    0.00265    0.00759
AFIX  43
H00J  2    0.660914    0.361956    0.398021    11.00000   -1.20000
AFIX   0
C00K  1    1.020065    0.327598    0.183884    11.00000    0.03295    0.03486 =
         0.04549   -0.00297    0.00891    0.00766
AFIX  43
H00K  2    1.062300    0.281597    0.135248    11.00000   -1.20000
AFIX   0
C00L  1    1.025464    0.437737    0.342063    11.00000    0.03066    0.04577 =
         0.05000   -0.00871   -0.00773    0.00054
AFIX  43
H00L  2    1.074495    0.463360    0.398348    11.00000   -1.20000
AFIX   0
C00M  1    1.087571    0.367746    0.268051    11.00000    0.02606    0.04262 =
         0.05974   -0.00220    0.00032    0.00665
AFIX  43
H00M  2    1.176455    0.348319    0.276485    11.00000   -1.20000
AFIX   0
C00N  1    0.523276    0.363917    0.511008    11.00000    0.03939    0.03564 =
         0.04031    0.00920   -0.00013    0.00578
AFIX  43
H00N  2    0.565447    0.310115    0.552728    11.00000   -1.20000
AFIX   0
C00O  1    0.338500    0.372436    0.641254    11.00000    0.05265    0.05068 =
         0.04256    0.00502    0.01055   -0.00581
AFIX 137
H00A  2    0.394507    0.391037    0.698815    11.00000   -1.50000
H00B  2    0.324528    0.290888    0.638947    11.00000   -1.50000
H00C  2    0.254665    0.410741    0.648787    11.00000   -1.50000
AFIX   0
HKLF 4

REM  20190718pengqiupeng-2_a.res in P2(1)2(1)2(1)
REM R1 =  0.0358 for    3728 Fo > 4sig(Fo)  and  0.0449 for all    4274 data
REM    218 parameters refined using      0 restraints

END

WGHT      0.0387      0.2435

REM Highest difference peak  0.217,  deepest hole -0.236,  1-sigma level  0.035
Q1    1   0.5857  0.5652  0.2399  11.00000  0.05    0.22
Q2    1   0.4424  0.4809  0.3628  11.00000  0.05    0.19
Q3    1   0.8392  0.3252  0.1438  11.00000  0.05    0.18
Q4    1   0.8548  0.3763  0.2154  11.00000  0.05    0.17
Q5    1   0.3812  0.5033  0.4348  11.00000  0.05    0.17
Q6    1   0.6764  0.4064  0.1746  11.00000  0.05    0.16
Q7    1   0.8606  0.4598  0.2809  11.00000  0.05    0.15
Q8    1   0.5414  0.4831  0.3013  11.00000  0.05    0.15
Q9    1   0.6312  0.4774  0.2350  11.00000  0.05    0.15
Q10   1   0.2501  0.3558  0.6190  11.00000  0.05    0.15
Q11   1   0.5228  0.4156  0.3734  11.00000  0.05    0.15
Q12   1   0.2513  0.3217  0.6406  11.00000  0.05    0.14
Q13   1   0.5334  0.4854  0.2105  11.00000  0.05    0.14
Q14   1   0.5698  0.4511  0.3986  11.00000  0.05    0.13
Q15   1   0.7264  0.3754  0.0822  11.00000  0.05    0.13
Q16   1   0.5133  0.4168  0.0398  11.00000  0.05    0.13
Q17   1   0.3761  0.4042  0.5921  11.00000  0.05    0.13
Q18   1   0.3797  0.6234  0.3644  11.00000  0.05    0.12
Q19   1   0.5114  0.2792  0.5350  11.00000  0.05    0.12
Q20   1   0.6064  0.7179  0.1220  11.00000  0.05    0.12
;
_shelx_res_checksum                48603
_shelx_hkl_file
;
   0   0  -3    0.07    0.21
   0   0   3    0.28    0.50
   0   0   3    0.68    0.35
   0   0  -3    0.03    0.33
   0   0   3    0.36    0.42
   0   0  -3    0.85    0.64
   0   0   3    0.71    0.30
   0   0  -4    0.28    0.25
   0   0   4    0.08    0.52
   0   0  -4    0.32    0.33
   0   0  -4    0.00    0.50
   0   0   4    1.32    0.60
   0   0   4   -0.57    0.44
   0   0  -4    1.38    0.75
   0   0  -4    0.07    0.46
   0   0   4    0.11    0.29
   0   0  -5    1.35    0.38
   0   0   5    0.11    0.37
   0   0  -5    0.82    0.44
   0   0  -5    1.30    0.70
   0   0   5    0.01    0.59
   0   0  -5    0.81    0.78
   0   0   5    0.40    0.53
   0   0  -5    2.00    1.02
   0   0   5    0.00    0.57
   0   0   5    0.97    0.40
   0   0  -6  322.64    6.88
   0   0  -6  338.48    7.47
   0   0   6  344.11    9.39
   0   0   6  327.89    8.95
   0   0  -6  329.24    8.89
   0   0   6  320.56    7.67
   0   0  -6  331.50    9.33
   0   0   6  327.88    8.51
   0   0   6  322.41    8.57
   0   0   6  309.43    7.12
   0   0  -7    5.05    0.72
   0   0   7    5.74    1.38
   0   0   7    3.24    1.05
   0   0   7    5.95    1.26
   0   0  -7    4.79    1.18
   0   0  -7    3.60    0.80
   0   0   7    7.19    1.51
   0   0   7    5.02    0.96
   0   0  -8  862.95   16.01
   0   0  -8  869.41   16.86
   0   0   8  818.65   17.30
   0   0   8  833.28   19.21
   0   0   8  829.73   18.53
   0   0  -8  841.79   20.72
   0   0   8  837.97   18.83
   0   0  -9    0.02    0.39
   0   0   9   -0.81    1.07
   0   0  -9   -0.16    0.85
   0   0   9   -0.28    0.94
   0   0   9    0.51    0.71
   0   0  -9    0.24    0.58
   0   0  -9    0.74    1.23
   0   0   9   -1.23    0.90
   0   0   9   -0.32    0.97
   0   0  10  203.35    8.52
   0   0 -10  200.16    6.01
   0   0 -10  198.10    5.26
   0   0  10  196.72    8.05
   0   0 -10  212.71    8.19
   0   0  10  199.32    6.56
   0   0  10  200.48    7.63
   0   0  10  184.87    7.63
   0   0 -10  183.96    8.91
   0   0 -11   -0.69    0.67
   0   0 -11    0.33    0.64
   0   0  11    0.23    0.88
   0   0  11    1.72    1.27
   0   0 -11   -1.30    1.62
   0   0  11   -0.21    1.14
   0   0  11    1.11    1.12
   0   0 -12  142.50    4.16
   0   0 -12  131.62    4.87
   0   0  12  133.63    6.66
   0   0  12  131.94    6.87
   0   0 -12  138.01    8.29
   0   0  12  123.73    5.40
   0   0  12  138.39    7.26
   0   0 -13    0.38    0.74
   0   0 -13   -0.40    1.98
   0   0  13    0.21    1.41
   0   0  13   -0.30    1.33
   0   0 -14  106.84    4.39
   0   0  14  112.32    7.00
   0   0 -14  104.93    7.97
   0   0  14  104.22    6.36
   0   0  15   -2.03    2.08
   0   0 -15    1.15    2.16
   0   0  15   -0.03    1.50
   0   0  16    8.79    2.55
   0   0 -16    8.65    3.09
   0   0  17   -1.53    2.11
   0   0 -17    3.80    2.69
   0   0  17    2.02    2.21
   0   1   2  497.05    9.25
   0  -1  -2  506.58   10.34
   0  -1  -2  506.35    9.27
   0   1  -2  528.79    9.86
   0  -1  -2  514.47   10.19
   0   1   2  520.74   10.34
   0  -1   2  503.77   10.12
   0  -1   2  487.47    9.84
   0   1   3  162.09    4.80
   0   1  -3  162.83    4.18
   0  -1  -3  147.43    4.65
   0   1   3  151.46    3.52
   0  -1  -3  150.15    3.52
   0  -1   3  146.13    4.46
   0   1  -3  142.29    4.44
   0  -1   3  144.71    4.09
   0   1   3  153.62    4.04
   0   1   3  154.36    4.52
   0  -1   3  153.50    4.26
   0  -1   3  156.28    3.56
   0   1   3  165.78    4.95
   0   1  -4   45.51    2.06
   0  -1  -4   42.04    1.58
   0   1   4   40.64    1.62
   0   1   4   43.12    2.53
   0  -1  -4   41.62    1.32
   0  -1   4   41.50    2.36
   0  -1   4   40.48    2.02
   0   1   4   44.64    2.14
   0   1  -4   41.10    2.35
   0  -1   4   41.52    1.78
   0   1   4   37.53    2.49
   0  -1   4   45.43    2.30
   0   1   4   40.25    2.30
   0  -1  -4   40.94    2.53
   0   1  -4   41.97    1.75
   0  -1  -5   73.39    2.12
   0   1  -5   73.95    2.94
   0  -1  -5   74.55    2.35
   0   1   5   80.21    3.79
   0  -1   5   77.91    3.57
   0   1   5   69.94    3.11
   0  -1   5   69.65    2.96
   0   1   5   72.57    2.30
   0   1  -5   73.94    3.48
   0  -1   5   73.04    2.79
   0   1   5   77.21    3.99
   0  -1   5   71.38    3.36
   0  -1  -5   65.23    3.63
   0  -1   5   67.96    2.78
   0   1   5   74.49    3.43
   0   1  -5   72.55    2.54
   0   1   5   69.67    2.39
   0  -1  -6  269.50    5.98
   0  -1  -6  269.25    5.76
   0   1   6  283.60    8.52
   0   1  -6  273.02    7.03
   0  -1   6  267.48    7.16
   0  -1   6  273.75    8.15
   0   1   6  250.77    6.01
   0   1   6  257.22    7.45
   0   1  -6  267.39    8.07
   0  -1   6  270.93    6.92
   0  -1   6  260.83    7.90
   0   1   6  263.22    7.90
   0  -1   6  270.87    7.11
   0   1   6  264.71    8.82
   0   1  -6  265.09    6.23
   0   1   6  260.88    6.14
   0   1   7  125.02    5.64
   0   1  -7  129.42    4.55
   0  -1  -7  137.03    3.65
   0  -1  -7  130.69    3.68
   0  -1   7  123.43    4.68
   0  -1   7  124.24    5.45
   0   1   7  126.76    5.10
   0   1   7  124.72    3.86
   0  -1   7  127.53    4.62
   0   1   7  126.90    5.43
   0  -1   7  126.67    5.44
   0  -1   7  132.12    4.81
   0   1   7  122.85    3.84
   0   1  -7  129.47    3.90
   0  -1  -8    9.81    0.94
   0   1  -8    7.71    1.19
   0  -1   8    8.80    1.31
   0   1   8   12.83    1.83
   0  -1   8   10.11    1.68
   0  -1  -8    8.09    0.90
   0   1   8    8.42    1.59
   0  -1   8    9.79    1.41
   0  -1  -8    7.33    1.77
   0  -1  -8    6.94    1.72
   0   1  -8    8.53    1.84
   0  -1   8   11.36    1.59
   0   1   8    9.51    1.69
   0   1  -8   10.49    1.07
   0   1   8   10.95    1.10
   0  -1  -9    3.85    0.69
   0   1  -9    4.04    0.77
   0   1   9    1.60    1.06
   0  -1  -9    3.39    0.67
   0   1  -9    3.82    0.99
   0   1  -9    2.43    1.18
   0  -1   9    3.91    1.10
   0   1   9    3.72    1.33
   0  -1   9    1.45    1.18
   0  -1   9    4.25    1.21
   0  -1  -9    5.28    1.60
   0  -1   9    4.80    1.19
   0   1   9    3.35    1.37
   0   1  -9    3.38    1.53
   0  -1  -9    5.10    1.68
   0   1   9    3.41    1.31
   0   1   9    3.33    0.77
   0   1 -10   83.61    3.14
   0  -1 -10   82.34    3.07
   0   1  10   81.20    5.39
   0  -1  10   89.75    5.38
   0  -1 -10   81.23    3.06
   0   1 -10   80.07    3.90
   0  -1  10   79.65    5.09
   0   1 -10   81.41    5.08
   0   1  10   84.25    4.94
   0  -1  10   75.67    4.16
   0   1  10   76.10    4.84
   0  -1  10   78.60    4.27
   0  -1  10   83.10    4.58
   0  -1 -10   75.33    5.48
   0   1 -10   76.21    5.56
   0   1  10   79.59    4.88
   0  -1 -10   80.03    5.39
   0   1  10   81.73    3.30
   0   1 -11  304.92    8.80
   0  -1 -11  308.49    7.40
   0  -1  11  327.55   11.50
   0  -1 -11  306.41    7.27
   0   1 -11  325.32    7.50
   0  -1  11  294.85    9.50
   0  -1  11  267.34   10.55
   0   1  11  300.67   10.56
   0  -1 -11  293.20   12.02
   0  -1  11  316.58    9.85
   0   1  11  290.61   10.76
   0  -1  11  295.84   10.00
   0   1 -11  304.70   12.41
   0   1  11  307.51   10.74
   0  -1 -12    0.19    0.64
   0   1 -12    0.32    0.61
   0   1 -12    1.66    1.00
   0  -1  12   -0.49    1.29
   0   1  12   -1.03    1.31
   0  -1  12    1.90    1.68
   0  -1 -12   -0.28    1.78
   0   1 -12    2.17    1.89
   0   1  12   -0.57    1.42
   0  -1  12    1.09    1.45
   0  -1  12    0.78    1.33
   0  -1 -13  212.76    5.69
   0   1 -13  203.06    7.07
   0  -1  13  210.03    8.33
   0   1  13  211.10    9.39
   0   1 -13  197.89   10.83
   0  -1 -13  190.28   10.38
   0   1  13  230.87    9.62
   0  -1  13  202.55    9.51
   0  -1  13  205.88    8.06
   0   1 -14    2.17    0.96
   0  -1  14    1.90    1.55
   0   1  14    3.32    1.83
   0   1 -14    2.27    2.20
   0  -1  14    2.78    1.68
   0  -1 -14    3.48    2.20
   0   1  14    3.59    1.59
   0   1  15    9.44    2.46
   0  -1  15   10.91    2.71
   0   1 -15   11.97    3.51
   0   1  15    9.41    2.58
   0  -1  15    8.26    2.02
   0  -1 -15   12.27    3.44
   0   1  15   11.49    2.26
   0   1  16   25.92    3.69
   0  -1  16   21.84    3.58
   0   1 -16   34.76    5.40
   0   1  16   27.34    3.89
   0  -1 -16   27.96    4.47
   0   1  16   27.01    3.38
   0   1  17    0.31    2.26
   0  -1  17   -4.16    3.16
   0  -1 -17    2.27    2.34
   0   1 -17   -1.64    2.66
   0  -1  17    0.43    2.22
   0  -1  18   -2.94    2.72
   0  -1  18   -0.86    2.42
   0   2   0 4722.17   79.60
   0  -2   0 4768.70   79.67
   0  -2   0 4939.56   79.73
   0   2   0 4730.02   79.63
   0   2   0 4877.99   79.56
   0   2   0 4653.04   79.41
   0  -2   0 4690.47   79.40
   0  -2  -1 1158.58   20.76
   0   2  -1 1129.90   20.49
   0   2   1 1114.28   19.71
   0  -2  -1 1142.87   19.77
   0  -2  -1 1081.61   20.51
   0   2  -1 1136.32   19.46
   0  -2   1 1125.26   19.46
   0  -2   1 1162.22   20.39
   0   2   2    7.07    0.51
   0  -2  -2    7.88    1.06
   0  -2  -2    7.04    0.52
   0  -2   2    6.91    0.98
   0   2  -2    7.81    0.94
   0   2   2    6.83    0.92
   0  -2  -2    6.04    0.93
   0   2  -3  533.35   10.77
   0  -2  -3  501.27   11.35
   0   2   3  472.11    9.81
   0  -2   3  512.04   11.06
   0  -2   3  482.15   10.69
   0   2   3  518.23   11.25
   0  -2  -3  504.01   11.08
   0  -2  -3  510.25   11.14
   0   2   3  486.76    8.81
   0   2  -4  156.03    4.82
   0   2   4  157.89    5.50
   0   2   4  154.55    4.07
   0  -2  -4  150.77    5.46
   0  -2   4  148.64    4.61
   0   2   4  143.90    5.20
   0  -2  -4  162.22    5.46
   0   2   4  149.06    5.39
   0  -2   4  156.91    5.27
   0   2   4  153.31    4.35
   0   2  -4  155.94    5.29
   0  -2   4  144.71    4.81
   0   2   5   17.09    1.84
   0   2  -5   14.10    1.39
   0   2   5   15.38    1.16
   0  -2  -5   17.05    1.18
   0  -2  -5   16.11    1.87
   0   2   5   16.18    1.43
   0  -2   5   17.21    1.83
   0  -2   5   16.65    1.54
   0   2   5   15.99    1.88
   0  -2   5   16.03    1.50
   0   2   5   16.52    1.80
   0  -2   5   15.23    1.02
   0   2   6  155.46    6.33
   0  -2  -6  155.82    4.36
   0   2   6  153.87    4.44
   0   2  -6  154.82    5.28
   0   2   6  155.34    5.26
   0  -2   6  155.95    6.04
   0   2  -6  157.73    6.09
   0  -2   6  158.63    5.54
   0   2   6  159.48    6.64
   0  -2   6  164.88    5.70
   0  -2   6  155.42    4.34
   0  -2   6  157.18    4.59
   0   2   6  152.16    6.01
   0   2  -6  161.22    4.83
   0  -2  -7    7.40    0.90
   0  -2  -7    6.59    0.50
   0   2   7    6.70    0.89
   0  -2   7    3.54    1.00
   0  -2   7    8.20    1.51
   0   2   7    7.67    1.30
   0   2  -7    7.27    1.25
   0   2   7    6.04    1.63
   0  -2   7    7.62    1.31
   0  -2   7    6.03    0.94
   0  -2   7    6.27    0.91
   0   2   7    6.05    1.51
   0   2  -7    6.39    0.95
   0   2  -8   65.00    3.50
   0  -2  -8   62.53    2.62
   0   2   8   65.24    4.42
   0  -2  -8   61.99    1.84
   0  -2   8   62.64    4.14
   0  -2   8   63.60    3.67
   0   2   8   61.83    3.60
   0   2  -8   66.61    4.32
   0  -2  -8   64.54    4.49
   0  -2   8   63.68    3.21
   0   2   8   63.11    4.18
   0   2   8   67.65    4.81
   0  -2   8   62.16    3.97
   0  -2   8   63.88    3.00
   0   2  -8   62.85    2.91
   0   2   8   62.42    2.78
   0   2   9  140.51    7.12
   0  -2  -9  150.49    3.45
   0   2  -9  141.46    5.61
   0   2  -9  150.05    6.94
   0  -2   9  138.28    5.91
   0   2   9  159.31    6.36
   0  -2   9  150.88    6.96
   0  -2   9  137.24    5.41
   0   2   9  140.29    6.72
   0   2   9  143.98    7.62
   0  -2   9  147.74    6.58
   0   2   9  137.15    6.56
   0  -2  -9  140.17    7.19
   0  -2  -9  143.84    7.11
   0   2  -9  144.44    7.56
   0  -2   9  143.94    5.13
   0   2  -9  152.62    4.88
   0   2   9  142.48    4.65
   0   2 -10   73.58    4.03
   0  -2 -10   75.82    2.18
   0  -2  10   79.82    5.21
   0  -2  10   73.82    4.41
   0   2  10   75.74    4.51
   0  -2 -10   68.06    5.24
   0  -2  10   69.37    3.97
   0   2  10   72.25    5.01
   0   2 -10   73.26    5.65
   0  -2 -10   80.52    5.56
   0   2  10   72.41    4.88
   0  -2  10   74.98    3.76
   0   2 -10   73.47    3.27
   0   2  10   73.44    3.26
   0   2 -11   -0.05    0.60
   0  -2  11    0.32    1.26
   0   2 -11    1.65    1.23
   0  -2 -11   -0.12    0.37
   0   2  11   -0.86    1.19
   0  -2  11    0.88    1.29
   0  -2  11   -0.13    1.06
   0   2 -11   -0.14    1.71
   0  -2 -11   -0.40    1.44
   0  -2 -11    0.37    1.68
   0  -2  11   -0.34    0.96
   0   2  11    0.83    1.47
   0  -2  11   -0.99    1.20
   0   2  11   -0.16    0.64
   0   2 -12   44.21    2.47
   0   2 -12   40.28    3.15
   0  -2  12   46.93    4.44
   0  -2  12   37.73    3.50
   0   2  12   43.53    3.87
   0  -2  12   37.88    2.99
   0   2 -12   39.56    4.76
   0  -2  12   42.18    3.45
   0   2  12   38.29    4.04
   0  -2 -12   37.11    4.46
   0   2  12   37.85    2.40
   0   2 -13  180.61    7.12
   0  -2  13  184.32    8.04
   0   2  13  190.63    8.52
   0  -2  13  169.84    8.93
   0   2  13  171.18    8.80
   0   2 -13  175.20   10.28
   0  -2 -13  179.54    9.90
   0  -2  13  171.12    7.51
   0  -2  13  186.81    7.07
   0   2 -14    9.48    1.74
   0   2  14   15.01    2.54
   0  -2  14    5.83    2.35
   0  -2  14   14.66    2.21
   0   2  14   16.38    2.95
   0  -2 -14    9.69    2.80
   0   2 -14    5.32    2.61
   0   2  14    9.66    1.83
   0   2 -15    0.81    1.21
   0   2  15    4.79    1.83
   0  -2  15    1.49    1.92
   0   2 -15    0.12    2.43
   0  -2 -15    0.31    2.18
   0   2  15   -1.90    2.01
   0   2  15    6.95    1.67
   0   2  16    2.65    1.70
   0  -2  16    1.14    2.40
   0  -2 -16    4.38    2.81
   0   2  16    1.08    2.03
   0   2 -16    4.29    3.04
   0  -2  17    2.28    2.12
   0  -2 -17    5.39    2.61
   0  -2  18   -2.21    2.28
   0  -2  18    7.68    2.93
   0  -3   0    0.08    0.40
   0   3   0    0.91    0.40
   0  -3   0    0.90    0.51
   0   3   0   -0.13    0.50
   0  -3   0    0.94    0.59
   0  -3   0    0.78    0.55
   0   3   0   -0.02    0.52
   0   3   1  254.22    5.90
   0  -3  -1  256.24    6.68
   0  -3  -1  261.48    5.96
   0   3  -1  252.39    6.45
   0   3   1  251.76    6.53
   0  -3   1  245.83    5.60
   0   3  -1  260.34    5.68
   0   3   1  257.06    6.51
   0  -3  -1  259.78    6.52
   0  -3   1  254.95    6.26
   0   3  -1  241.76    6.23
   0   3   1  247.51    5.62
   0   3   2 6651.14  112.19
   0  -3  -2 6993.74  114.49
   0  -3  -2 6893.58  112.31
   0   3  -2 6787.56  113.89
   0  -3   2 7053.83  113.84
   0  -3  -2 6558.12  114.07
   0   3   2 6799.19  114.15
   0  -3   2 6581.08  111.76
   0   3   3    3.81    0.46
   0  -3  -3    3.65    1.05
   0   3   3    4.37    0.75
   0  -3  -3    4.47    0.51
   0  -3   3    3.56    0.82
   0  -3   3    2.94    0.79
   0   3  -3    5.05    1.04
   0   3   3    4.05    0.96
   0  -3  -3    2.97    0.93
   0  -3   3    4.08    0.42
   0   3  -4  156.43    5.29
   0   3   4  140.50    4.37
   0  -3  -4  156.89    5.85
   0  -3  -4  149.95    3.29
   0  -3   4  153.10    5.43
   0  -3   4  141.06    5.13
   0  -3  -4  150.11    5.51
   0   3   4  151.25    5.62
   0   3  -4  141.67    3.22
   0   3   4  145.93    3.08
   0   3   5    0.09    0.48
   0  -3  -5    0.53    0.92
   0   3  -5    0.11    0.73
   0  -3   5    0.03    0.73
   0  -3   5   -0.53    1.05
   0  -3   5    0.79    0.61
   0   3   5    0.37    0.71
   0   3   5   -0.06    0.31
   0   3   6  627.89   13.05
   0   3  -6  627.05   14.56
   0  -3  -6  636.83   16.02
   0  -3   6  635.41   14.81
   0  -3   6  654.92   15.49
   0   3   6  630.69   13.70
   0   3   6  656.86   16.22
   0  -3   6  634.09   14.24
   0   3   6  609.99   12.03
   0   3  -7   50.08    3.29
   0   3   7   57.13    2.69
   0   3   7   59.58    4.11
   0  -3   7   56.78    3.86
   0  -3   7   56.14    3.60
   0   3  -7   55.51    3.83
   0   3   7   53.31    3.05
   0   3   7   65.29    4.47
   0  -3  -7   56.81    4.04
   0   3   7   57.96    3.95
   0  -3   7   46.89    2.29
   0  -3   7   57.88    3.43
   0   3  -7   58.94    3.04
   0   3   8  613.18   16.45
   0   3  -8  558.06   14.17
   0  -3   8  576.38   14.72
   0  -3   8  602.72   15.68
   0   3   8  595.77   14.05
   0   3  -8  585.29   15.73
   0  -3   8  574.09   14.53
   0  -3   8  569.27   12.48
   0   3   8  581.83   15.79
   0   3   8  575.62   16.72
   0  -3  -8  583.59   15.97
   0   3   8  572.57   12.60
   0   3  -8  578.55   13.25
   0   3   9  138.06    7.16
   0   3  -9  135.03    5.81
   0  -3   9  141.90    6.85
   0  -3   9  134.50    6.19
   0   3   9  132.07    5.69
   0  -3   9  138.52    6.25
   0  -3  -9  141.78    7.18
   0   3   9  135.90    6.88
   0  -3   9  129.36    4.79
   0  -3  -9  145.31    7.17
   0   3   9  135.71    4.78
   0   3  -9  136.24    5.09
   0   3 -10  309.90    9.76
   0  -3  10  288.77   10.19
   0   3  10  302.14    9.82
   0  -3  10  333.23   11.47
   0  -3 -10  312.50   11.76
   0  -3 -10  303.03   11.67
   0   3  10  302.98   11.23
   0  -3  10  290.46    8.52
   0   3 -10  313.83    8.50
   0   3  10  312.32    8.22
   0   3  10  310.06    8.36
   0   3 -11   15.70    1.70
   0   3 -11   16.17    2.23
   0   3  11   15.76    2.34
   0  -3  11   14.72    2.33
   0  -3  11   15.06    2.68
   0  -3 -11   16.90    3.08
   0  -3 -11   12.42    2.77
   0   3  11   13.89    2.64
   0   3 -11   15.65    3.05
   0  -3  11   13.92    1.84
   0   3  11   16.71    1.79
   0   3  11   15.15    1.58
   0   3 -12    4.57    1.06
   0   3 -12    7.24    1.69
   0  -3  12    4.22    1.67
   0  -3  12    2.52    1.60
   0   3  12    2.67    1.41
   0  -3 -12    5.60    2.32
   0  -3 -12    4.53    2.09
   0   3 -12    2.89    1.97
   0   3  12    2.36    1.84
   0   3  12    6.01    1.35
   0  -3  12    5.17    1.58
   0   3  12    3.36    0.96
   0   3 -13   38.27    3.37
   0   3  13   40.07    3.74
   0  -3  13   33.66    3.96
   0   3 -13   23.86    4.09
   0  -3 -13   30.92    4.23
   0   3  13   36.48    4.22
   0   3  13   33.79    2.34
   0   3  13   35.89    2.89
   0   3 -14   42.43    3.59
   0   3  14   49.42    4.46
   0  -3  14   46.44    4.89
   0  -3 -14   47.10    5.40
   0   3  14   40.42    4.71
   0   3 -14   48.47    5.89
   0   3  14   44.61    3.47
   0   3 -15    9.94    1.89
   0  -3  15    9.80    2.97
   0   3  15   12.22    2.40
   0   3  15   12.94    3.13
   0  -3 -15   10.20    3.12
   0   3 -15   13.64    4.11
   0   3  15    9.39    1.82
   0   3  16    1.97    2.26
   0  -3 -16    1.99    2.30
   0   3 -16    7.65    3.64
   0  -3  16    1.27    2.32
   0   3  16    4.65    1.92
   0   3  17    2.09    2.53
   0  -3  17    8.00    2.81
   0   4   0 4449.15   77.11
   0  -4   0 4503.92   77.24
   0  -4   0 4586.55   77.38
   0  -4   0 4476.96   77.00
   0   4   0 4614.35   77.09
   0  -4   0 4624.74   76.59
   0   4   0 4349.31   76.73
   0   4  -1 5155.35   87.47
   0  -4  -1 5113.98   86.77
   0  -4  -1 5118.35   87.86
   0  -4   1 5067.71   86.89
   0   4   1 5071.01   86.67
   0   4   1 5132.96   87.64
   0  -4   1 5227.46   87.67
   0   4  -1 5073.48   87.21
   0  -4   1 5139.21   87.03
   0   4   1 4995.74   86.27
   0  -4   1 5075.11   86.35
   0   4   1 5185.93   87.59
   0  -4  -1 5138.87   87.48
   0   4  -1 5240.85   86.37
   0  -4  -2  100.66    4.39
   0   4   2  104.36    4.36
   0   4  -2   97.97    4.08
   0   4   2  100.13    3.36
   0  -4  -2  104.51    3.46
   0   4   2   98.84    3.23
   0  -4   2  109.28    4.15
   0   4  -2   95.61    4.01
   0   4  -2  105.09    3.08
   0   4   2  108.01    4.36
   0  -4  -2  103.16    4.33
   0  -4   2  102.76    3.09
   0  -4  -2  109.72    2.41
   0  -4  -3 1323.12   26.99
   0   4   3 1349.65   24.15
   0  -4  -3 1381.10   24.26
   0   4  -3 1335.63   26.26
   0  -4  -3 1342.61   26.78
   0  -4   3 1351.14   23.54
   0  -4   3 1330.98   26.24
   0  -4  -4   14.29    1.92
   0   4  -4   17.57    1.87
   0  -4  -4   15.44    1.04
   0   4   4   14.15    1.42
   0  -4  -4   12.87    1.76
   0  -4   4   13.22    0.79
   0   4   4   13.14    1.69
   0  -4   4   14.34    1.79
   0  -4  -5   21.40    2.41
   0   4   5   17.98    1.60
   0  -4  -5   19.57    1.01
   0   4  -5   18.79    1.98
   0  -4   5   20.79    2.16
   0  -4   5   17.91    1.99
   0   4   5   17.62    2.16
   0  -4   5   17.23    0.90
   0   4  -5   18.30    0.87
   0   4   6   17.60    1.60
   0  -4  -6   15.14    2.17
   0  -4   6   18.50    2.29
   0  -4   6   15.08    1.96
   0   4  -6   16.28    1.95
   0  -4   6   16.52    1.68
   0   4   6   14.97    2.17
   0   4   6   16.93    0.90
   0   4   7   39.53    3.51
   0   4   7   35.73    2.31
   0  -4  -7   35.51    3.47
   0   4  -7   35.88    2.93
   0  -4   7   35.89    3.05
   0  -4   7   41.16    3.41
   0   4   7   37.34    2.50
   0   4   7   39.47    3.61
   0  -4   7   37.08    1.73
   0  -4  -7   38.97    3.35
   0  -4   7   38.51    2.74
   0   4   7   39.85    3.47
   0   4   7   37.20    1.63
   0   4   8   19.12    1.73
   0   4  -8   22.86    2.44
   0   4   8   20.08    2.83
   0  -4   8   19.49    2.55
   0   4  -8   18.95    2.62
   0   4   8   21.76    2.13
   0  -4   8   19.19    2.39
   0  -4   8   19.09    2.14
   0  -4  -8   21.62    2.83
   0  -4  -8   22.21    2.76
   0   4   8   16.87    2.57
   0  -4   8   17.53    1.34
   0   4   8   18.93    1.30
   0   4   8   20.29    2.66
   0   4  -8   20.94    2.06
   0   4  -9   67.33    4.27
   0   4   9   67.43    3.39
   0   4   9   66.71    3.92
   0  -4   9   68.42    4.58
   0  -4   9   69.70    4.99
   0  -4  -9   70.29    5.10
   0  -4  -9   69.57    5.02
   0  -4   9   66.42    2.90
   0  -4   9   69.42    4.30
   0   4   9   65.91    2.80
   0   4  -9   66.27    3.72
   0   4  10    9.31    1.40
   0   4 -10   10.97    1.96
   0  -4  10   14.85    2.47
   0  -4  10   11.86    2.51
   0   4  10   11.65    1.85
   0  -4  10    9.62    1.89
   0  -4 -10   12.59    2.54
   0  -4 -10    8.41    2.25
   0   4 -10   13.92    1.82
   0  -4  10   11.08    1.37
   0   4  10   11.57    1.33
   0   4 -11  115.01    5.90
   0  -4  11  120.73    7.10
   0   4  11  123.74    5.94
   0   4  11  121.92    7.29
   0  -4  11  117.48    4.57
   0  -4 -11  123.93    7.58
   0  -4 -11  125.40    7.40
   0   4  11  127.63    4.98
   0   4  11  121.96    4.43
   0   4 -12   23.22    2.82
   0   4  12   28.88    3.06
   0  -4  12   27.64    3.70
   0  -4  12   21.95    2.10
   0   4 -12   23.17    3.94
   0   4  12   21.88    3.40
   0  -4 -12   23.13    3.62
   0  -4 -12   23.91    3.69
   0   4  12   27.84    2.33
   0   4  12   23.95    2.05
   0   4 -13    1.26    1.31
   0   4  13   -0.05    1.28
   0  -4  13   -0.58    1.56
   0   4  13   -1.09    2.14
   0  -4 -13    0.87    1.73
   0   4 -13    1.99    1.98
   0  -4 -13    0.96    2.05
   0   4  13    0.94    0.86
   0   4  13    0.04    0.79
   0   4 -14    5.28    1.76
   0  -4 -14    5.92    2.65
   0   4  14    6.61    2.45
   0   4 -14    2.13    2.17
   0  -4  14    4.32    2.24
   0   4  14    5.87    1.74
   0   4 -15   31.40    3.36
   0   4  15   28.63    3.51
   0  -4  15   31.67    4.57
   0  -4 -15   32.05    4.79
   0   4 -15   33.30    5.39
   0   4  15   25.13    4.32
   0  -4  16    3.52    2.46
   0   4 -16   -1.85    2.75
   0  -4 -16    7.04    2.79
   0   4  16    2.77    2.67
   0  -4  17    1.63    2.02
   0   4  17    5.01    2.74
   0   5   0    1.17    0.78
   0  -5   0    0.19    0.70
   0  -5   0    0.19    0.62
   0   5   0    0.83    0.66
   0  -5   0    1.00    0.66
   0  -5   0    0.20    0.61
   0   5   0    1.30    0.76
   0  -5  -1   74.91    3.77
   0  -5  -1   67.81    3.22
   0   5  -1   69.98    3.54
   0  -5   1   68.90    3.26
   0   5   1   66.73    3.49
   0   5   1   71.74    3.23
   0  -5   1   70.67    3.05
   0   5  -1   78.51    3.18
   0  -5  -1   71.41    3.60
   0   5   1   69.98    3.48
   0   5  -1   71.96    3.46
   0   5   1   71.14    3.09
   0  -5   1   53.76    2.95
   0  -5  -2  437.09   10.01
   0   5  -2  446.34   11.12
   0   5   2  427.61    9.89
   0  -5  -2  415.92   11.38
   0  -5   2  424.06   10.66
   0   5  -2  416.77   10.82
   0   5   2  420.20    9.57
   0   5  -2  438.57    9.41
   0   5   2  447.90   11.29
   0  -5   2  442.88    9.47
   0  -5  -2  436.94   11.18
   0   5   3    0.23    0.51
   0  -5  -3   -0.36    1.00
   0   5  -3   -0.89    1.02
   0  -5   3    0.69    0.77
   0  -5  -3   -0.42    0.53
   0  -5  -3   -0.27    0.95
   0  -5   3    0.02    0.40
   0   5   4   42.08    2.67
   0  -5  -4   36.82    1.95
   0   5  -4   30.50    2.63
   0   5   4   36.16    1.86
   0  -5  -4   37.34    3.15
   0  -5  -4   35.74    2.96
   0  -5   4   37.57    1.57
   0   5   4   40.29    3.08
   0  -5   4   40.09    2.94
   0  -5  -5   27.84    1.54
   0   5  -5   23.77    2.39
   0  -5  -5   24.84    2.67
   0   5   5   28.55    2.23
   0  -5   5   23.84    2.46
   0  -5   5   25.42    1.11
   0   5   5   30.13    2.84
   0   5   6    0.98    0.78
   0  -5  -6   -0.78    1.32
   0  -5   6   -0.35    0.95
   0  -5  -6    0.76    0.40
   0   5  -6    0.35    0.94
   0  -5   6    0.59    0.92
   0  -5   6    1.83    0.90
   0   5   6    0.08    1.05
   0  -5  -6    0.15    1.00
   0  -5   6    0.34    0.25
   0   5   7    4.74    1.63
   0   5   7    4.58    1.00
   0  -5  -7    2.15    1.31
   0  -5   7    5.31    1.52
   0   5  -7    5.72    1.61
   0   5  -7    3.94    1.31
   0  -5   7    4.37    1.49
   0  -5   7    3.87    1.03
   0  -5  -7    4.80    1.63
   0   5   7    4.21    1.31
   0  -5   7    4.34    0.46
   0  -5   7    4.28    0.47
   0   5   7    3.02    1.46
   0   5   8   78.79    3.83
   0  -5  -8   62.56    5.07
   0   5  -8   71.74    4.55
   0   5   8   77.72    3.91
   0  -5   8   73.75    4.89
   0  -5   8   71.88    4.97
   0  -5  -8   73.21    5.05
   0  -5   8   73.65    4.10
   0  -5   8   74.66    2.31
   0   5   8   74.11    2.21
   0   5   9  304.69    8.56
   0   5  -9  283.03    9.92
   0   5   9  301.30    9.01
   0  -5   9  293.44   10.94
   0  -5  -9  260.08   10.70
   0  -5   9  286.73    9.33
   0  -5   9  274.58    6.26
   0   5   9  277.03    6.28
   0   5  10  265.72    8.10
   0   5 -10  253.15    9.63
   0   5  10  270.12    8.86
   0  -5  10  254.34   10.59
   0  -5 -10  247.51   10.93
   0  -5  10  255.35    6.23
   0  -5  10  257.82    9.27
   0   5  10  261.32    6.37
   0   5 -11  112.10    6.31
   0  -5  11  127.42    7.47
   0   5  11  114.53    5.75
   0  -5  11  118.16    3.94
   0  -5 -11  110.30    7.38
   0   5  11  107.08    7.28
   0   5  11  121.66    4.09
   0   5  11  132.29    5.39
   0   5 -12   22.20    2.99
   0   5  12   21.02    2.56
   0  -5  12   21.63    3.50
   0   5  12   18.09    3.24
   0  -5 -12   19.54    3.47
   0   5  12   21.19    2.21
   0   5 -12   21.81    2.41
   0   5  12   24.88    1.93
   0   5 -13   59.18    4.80
   0   5  13   70.25    4.85
   0  -5  13   67.54    5.95
   0  -5 -13   74.34    6.55
   0  -5 -13   71.66    6.31
   0   5 -13   61.58    6.67
   0   5  13   59.03    5.84
   0   5  13   68.86    3.86
   0   5 -14    4.25    1.72
   0   5  14    1.62    2.13
   0  -5 -14    8.08    2.76
   0   5 -14    9.75    3.51
   0   5  14    6.65    1.94
   0  -5  14    3.37    2.44
   0   5 -15    0.65    1.56
   0   5 -15    5.18    3.32
   0   5  15    3.37    2.52
   0  -5  15    4.62    2.45
   0   5 -16    1.29    1.73
   0   5 -16    6.86    3.36
   0   5  16    2.57    2.79
   0  -5  16    3.58    2.24
   0   5  17   10.59    3.58
   0  -6   0 2944.26   52.88
   0   6   0 3007.14   52.74
   0  -6   0 2833.80   52.85
   0   6   0 2956.90   52.59
   0  -6   0 2991.14   52.50
   0   6   0 2941.00   52.22
   0  -6   0 2797.73   51.52
   0   6  -1   71.27    3.80
   0   6   1   68.47    3.52
   0  -6  -1   69.56    3.65
   0  -6   1   68.02    3.60
   0  -6  -1   62.49    3.81
   0  -6   1   72.51    3.42
   0   6  -1   76.46    3.46
   0   6   1   78.08    3.98
   0  -6  -1   74.13    3.90
   0   6   1   73.92    3.48
   0   6  -1   70.86    3.74
   0  -6   1   68.83    3.48
   0  -6  -2  389.38   11.23
   0   6  -2  420.63   11.02
   0  -6   2  401.67   10.13
   0  -6  -2  408.54   10.06
   0   6   2  428.98   11.37
   0   6   2  426.73    9.95
   0   6   2  396.05    9.46
   0   6  -2  400.35   10.82
   0  -6   2  402.09   10.47
   0   6  -2  426.41    9.40
   0  -6   2  413.12    9.41
   0  -6  -2  416.84   11.25
   0  -6  -3   17.59    1.73
   0   6   3   20.28    1.73
   0  -6  -3   21.29    2.45
   0   6  -3   18.85    2.14
   0   6  -3   19.05    2.12
   0   6   3   18.59    1.59
   0  -6   3   18.18    2.06
   0  -6   3   22.64    1.55
   0  -6  -3   21.54    2.36
   0  -6  -3   19.90    0.83
   0  -6  -4    2.28    1.19
   0   6   4    2.98    0.78
   0   6   4    3.50    1.15
   0  -6   4    3.41    1.19
   0   6  -4    1.74    1.02
   0  -6  -4    2.42    0.72
   0  -6  -4    2.83    1.23
   0  -6   4    5.44    0.76
   0  -6  -5  623.61   16.94
   0   6   5  643.30   15.19
   0   6  -5  629.37   15.98
   0  -6   5  622.22   11.66
   0   6   5  623.11   16.59
   0  -6  -5  622.09   13.06
   0  -6   5  623.71   15.99
   0   6  -6  485.93   13.54
   0  -6  -6  463.95   14.56
   0   6   6  515.77   14.91
   0   6   6  508.54   12.58
   0   6   6  489.34   14.40
   0   6  -6  440.19    8.77
   0  -6  -6  481.08   13.69
   0   6   6  482.68   14.51
   0   6  -6  480.52   14.17
   0  -6   6  492.37   13.89
   0  -6  -6  501.89   10.11
   0  -6   6  496.79   14.13
   0  -6  -7  246.75   10.26
   0   6  -7  252.64    9.34
   0   6   7  256.52    8.22
   0  -6  -7  252.60    9.66
   0  -6   7  255.61    7.83
   0  -6  -7  254.98    5.60
   0  -6   7  263.61    9.77
   0   6  -8    7.36    1.91
   0   6   8    3.14    0.95
   0  -6  -8    3.02    1.53
   0  -6   8    3.48    1.15
   0  -6  -8    3.87    1.74
   0   6   8    4.79    1.18
   0  -6   8    4.09    1.60
   0  -6  -9   21.30    3.45
   0   6  -9   20.23    2.81
   0   6   9   21.94    2.25
   0  -6   9   24.50    3.40
   0   6   9   18.85    2.17
   0  -6   9   17.62    2.21
   0  -6  -9   18.23    2.91
   0   6  10    7.79    1.48
   0   6 -10    6.35    1.82
   0   6  10    8.47    1.62
   0  -6  10    6.54    2.08
   0  -6 -10    8.75    2.28
   0  -6  10    7.20    1.74
   0   6 -10    5.32    1.77
   0   6  11   63.88    3.88
   0   6 -11   62.31    4.81
   0   6  11   61.30    4.05
   0  -6  11   68.09    5.65
   0  -6 -11   52.37    5.18
   0   6  11   52.82    1.86
   0   6 -11   63.44    4.44
   0   6 -12   18.88    3.01
   0   6  12   21.60    2.56
   0  -6  12   23.20    3.59
   0  -6 -12   23.53    4.12
   0   6  12   20.08    3.60
   0   6  12   25.72    2.57
   0   6 -13   11.21    2.37
   0   6  13   10.82    3.20
   0  -6 -13    5.04    2.35
   0  -6  13   15.34    3.43
   0   6  13    9.43    1.91
   0   6 -14    9.80    2.19
   0  -6 -14   16.19    3.55
   0   6  14   19.54    4.01
   0   6 -14   24.65    4.92
   0  -6  14   12.88    3.38
   0   6 -15   25.29    3.54
   0   6 -15   16.35    4.24
   0   6  15   19.56    4.39
   0  -6  15   31.46    4.61
   0   6 -16    6.36    2.56
   0  -6  16   11.98    3.46
   0   6  16    3.99    3.31
   0   7   0    5.40    1.44
   0  -7   0    4.33    1.41
   0   7   0    2.08    1.04
   0  -7   0    4.00    1.24
   0   7   0    2.20    0.98
   0  -7   1   69.90    3.95
   0   7  -1   80.20    4.36
   0   7   1   78.17    3.97
   0  -7  -1   67.01    4.24
   0  -7   1   80.06    3.88
   0   7  -1   72.04    3.72
   0  -7  -1   78.72    4.25
   0   7   1   67.21    3.62
   0   7  -1   73.55    4.14
   0  -7   1   64.97    3.63
   0  -7   1   76.09    4.37
   0  -7   2  210.48    7.18
   0   7   2  221.24    7.06
   0   7  -2  215.23    7.87
   0  -7  -2  210.42    8.18
   0   7   2  212.52    8.05
   0   7   2  212.23    6.75
   0   7  -2  215.91    7.86
   0  -7   2  222.91    8.18
   0  -7   2  211.34    7.37
   0  -7  -2  218.56    7.22
   0  -7   2  227.47    6.73
   0  -7  -2  227.43    8.09
   0   7  -2  222.00    6.63
   0   7  -3   46.31    3.54
   0   7   3   47.95    3.74
   0  -7  -3   47.48    3.87
   0  -7   3   51.10    3.20
   0   7   3   45.13    2.80
   0  -7   3   48.64    3.41
   0   7   3   43.81    2.66
   0   7  -3   45.47    3.52
   0  -7  -3   46.62    2.90
   0  -7   3   42.14    2.42
   0   7   3   46.83    3.63
   0   7  -3   45.04    2.43
   0  -7  -3   39.77    3.36
   0  -7  -3   45.44    1.62
   0   7   4   27.60    2.09
   0   7   4   23.46    2.77
   0  -7  -4   15.50    2.48
   0   7   4   24.82    2.52
   0   7  -4   22.25    2.63
   0   7   4   21.19    1.85
   0  -7   4   22.11    2.51
   0  -7  -4   21.95    1.96
   0   7  -4   20.58    2.45
   0  -7   4   22.50    1.60
   0   7   4   23.86    2.75
   0   7   5  112.35    5.35
   0  -7  -5  101.41    6.13
   0   7  -5  102.46    5.60
   0  -7   5   96.39    3.04
   0  -7   5  102.62    5.53
   0   7   5   95.55    4.00
   0  -7  -5  106.54    4.17
   0   7   6  182.93    7.15
   0  -7  -6  167.25    8.33
   0   7  -6  168.79    7.58
   0  -7  -6  168.18    7.60
   0  -7   6  186.99    8.00
   0  -7  -6  174.65    5.35
   0   7  -7  319.17   11.12
   0  -7  -7  310.25   12.15
   0   7   7  326.87   10.11
   0  -7  -7  297.54   11.06
   0  -7   7  310.00    8.84
   0  -7   7  327.16   11.43
   0  -7  -7  304.00    7.27
   0   7  -8  250.08    9.95
   0   7   8  278.55    9.02
   0  -7  -8  261.83   11.41
   0  -7  -8  235.03   10.15
   0  -7   8  249.33    8.12
   0  -7   8  258.97   10.47
   0  -7  -8  249.07    5.31
   0   7   9   -0.31    0.97
   0   7  -9    0.36    1.49
   0  -7  -9   -0.67    1.61
   0  -7   9   -0.08    1.05
   0  -7  -9    0.89    1.60
   0  -7   9    0.84    1.78
   0   7   9   -0.27    0.94
   0   7 -10   12.23    2.45
   0   7  10   15.50    2.06
   0  -7 -10   11.89    2.66
   0  -7  10   11.76    2.03
   0  -7  10   10.55    2.67
   0   7  10   12.91    1.89
   0   7  11   59.30    4.05
   0   7 -11   55.23    4.91
   0  -7 -11   49.70    5.49
   0  -7  11   65.63    5.81
   0   7  11   62.63    4.14
   0   7 -12    1.28    1.55
   0   7  12   -0.93    1.11
   0   7  12   -2.52    2.72
   0  -7 -12   -0.53    2.05
   0   7  12   -0.01    1.06
   0  -7  12    1.13    2.02
   0   7 -13   16.67    3.04
   0   7  13   24.52    4.50
   0  -7 -13   24.49    4.33
   0  -7  13   24.06    4.05
   0   7 -14    0.58    1.81
   0   7  14    2.79    2.81
   0  -7 -14    5.38    2.69
   0  -7  14    4.87    2.39
   0   7 -15   -0.56    1.96
   0   7  15    7.26    3.32
   0   7 -15    8.87    3.55
   0  -7  15    0.63    2.14
   0   7 -16    5.93    2.51
   0   7  16    2.55    2.55
   0  -8   0  129.30    6.21
   0   8   0  137.80    6.08
   0  -8   0  145.30    6.40
   0   8   0  132.93    5.85
   0  -8   0  150.49    6.15
   0  -8  -1   16.73    2.34
   0   8  -1   19.15    2.36
   0  -8   1   16.58    2.15
   0   8   1   19.48    2.20
   0  -8  -1   19.90    2.26
   0  -8   1   19.70    2.40
   0   8  -1   19.82    2.34
   0   8   1   20.36    2.16
   0  -8   1   20.50    2.13
   0  -8   1   19.28    2.11
   0  -8  -1   21.28    2.45
   0   8  -1   19.52    2.03
   0   8  -2  478.31   13.32
   0   8   2  437.96   12.02
   0  -8   2  436.79   12.31
   0   8   2  447.46   11.71
   0  -8   2  469.01   13.61
   0  -8   2  448.36   12.37
   0   8  -2  449.01   13.05
   0  -8  -2  473.77   13.38
   0   8  -2  477.04   11.61
   0  -8   2  474.30   11.63
   0   8   2  452.55   13.30
   0   8   3   34.33    3.43
   0   8   3   34.67    2.70
   0  -8  -3   32.60    3.46
   0  -8   3   35.82    2.90
   0   8  -3   40.28    3.49
   0  -8   3   37.75    3.20
   0   8   3   34.72    2.57
   0   8  -3   35.04    3.30
   0   8   3   35.61    3.41
   0  -8   3   35.70    2.41
   0  -8  -3   36.30    3.39
   0   8  -3   37.62    2.43
   0  -8  -3   38.69    1.64
   0   8   4   29.02    2.36
   0  -8   4   30.84    2.73
   0  -8  -4   31.02    3.43
   0   8   4   27.90    2.86
   0   8  -4   30.34    3.18
   0  -8   4   28.81    1.97
   0   8   4   32.56    2.43
   0  -8  -4   29.60    2.46
   0  -8   4   28.54    2.96
   0   8   5    0.74    1.06
   0   8  -5   -0.27    1.21
   0  -8  -5    2.53    1.53
   0   8   5    0.60    0.64
   0   8   5    0.78    0.70
   0  -8  -5    1.53    0.85
   0  -8   5    2.07    1.30
   0  -8  -6   56.64    4.94
   0   8  -6   48.73    4.20
   0   8   6   49.84    3.89
   0  -8  -6   50.15    4.24
   0   8   6   47.64    2.94
   0  -8   6   52.35    4.28
   0  -8  -6   54.28    3.00
   0   8  -7  384.19   13.10
   0  -8  -7  378.34   14.20
   0   8   7  405.28   12.36
   0  -8  -7  367.72   12.92
   0  -8   7  382.61   10.27
   0  -8  -7  384.70    9.31
   0  -8   7  398.25   13.24
   0   8  -8  145.44    7.68
   0   8   8  145.18    6.79
   0  -8  -8  141.16    8.48
   0  -8  -8  124.82    7.37
   0  -8   8  144.99    5.77
   0  -8  -8  140.37    4.13
   0  -8   8  163.20    8.28
   0   8  -9    3.79    1.87
   0   8   9    2.86    1.16
   0  -8  -9    2.86    1.79
   0  -8   9    5.42    1.53
   0  -8  -9    1.95    1.53
   0   8   9    4.75    1.30
   0  -8   9    5.65    2.16
   0   8  10    7.73    1.68
   0   8 -10    7.84    2.15
   0  -8 -10    2.64    2.03
   0   8  10    9.97    1.77
   0  -8  10    8.87    2.40
   0   8  11   30.05    3.12
   0   8 -11   31.14    3.80
   0  -8 -11   26.67    4.13
   0  -8  11   32.75    4.24
   0   8  11   25.70    2.67
   0   8  12    0.59    1.18
   0   8 -12    2.39    1.86
   0  -8 -12    1.81    2.39
   0   8  12    1.46    2.28
   0  -8  12    1.34    2.01
   0   8 -13   17.26    3.26
   0   8  13   17.07    4.17
   0  -8 -13   16.96    3.98
   0  -8  13   24.32    4.15
   0   8 -14    2.87    1.93
   0  -8 -14   -3.42    2.58
   0   8  14   -1.87    2.47
   0  -8  14    1.21    2.02
   0   8 -15   -0.89    2.09
   0   8  15   -1.50    2.68
   0   8 -16   -1.57    2.11
   0   9   0   -0.34    1.09
   0  -9   0    1.43    1.16
   0  -9   0    1.16    1.17
   0   9   0   -0.31    1.02
   0  -9   0    0.10    1.00
   0   9   0   -0.57    1.08
   0   9  -1   -0.36    1.32
   0  -9   1    0.81    1.22
   0  -9  -1   -0.16    1.15
   0   9   1    0.91    0.98
   0  -9  -1    0.33    0.94
   0  -9   1    0.34    0.88
   0   9   1    0.93    0.98
   0   9  -1    1.43    1.17
   0  -9  -1    1.14    1.15
   0  -9   1    1.46    1.15
   0   9   1    0.28    1.10
   0  -9  -2   -0.83    1.17
   0  -9   2   -0.70    1.09
   0   9   2   -0.94    1.01
   0   9  -2   -0.26    1.17
   0  -9   2   -0.05    1.03
   0  -9  -2   -0.50    1.05
   0   9   2   -0.83    0.97
   0  -9   2    0.46    0.84
   0   9  -2    0.39    0.79
   0   9   2    1.26    1.30
   0  -9  -3   37.47    3.89
   0  -9   3   42.69    3.49
   0   9   3   40.60    3.13
   0   9  -3   46.06    4.00
   0   9   3   42.92    3.13
   0  -9  -3   40.68    3.28
   0  -9   3   41.64    3.55
   0  -9   3   42.58    2.87
   0   9  -3   42.33    2.78
   0  -9  -3   42.81    1.90
   0   9   4    7.65    1.44
   0  -9  -4    4.51    1.83
   0   9  -4    8.12    1.94
   0   9   4    4.88    1.68
   0  -9   4    5.17    1.44
   0  -9   4    6.46    1.62
   0   9   4    6.26    1.36
   0   9   5    0.46    1.21
   0  -9   5   -0.53    1.04
   0  -9  -5    0.06    1.39
   0   9  -5   -1.67    1.85
   0   9   5   -0.31    0.94
   0  -9  -5   -0.55    1.22
   0  -9   5   -0.15    1.27
   0   9   5    0.13    0.93
   0   9  -6    8.74    2.16
   0  -9  -6   15.31    2.98
   0   9   6   12.49    2.36
   0  -9  -6   11.44    2.21
   0   9   6   10.38    1.70
   0  -9   6   14.78    2.60
   0  -9  -6   11.14    1.57
   0   9  -7    8.71    2.34
   0  -9  -7    9.17    2.51
   0   9   7   11.27    2.22
   0  -9   7    7.02    1.21
   0   9  -7    6.32    0.62
   0  -9  -7    7.32    2.31
   0   9  -7    7.65    0.66
   0  -9  -7   10.98    1.52
   0   9   7    5.69    1.34
   0  -9   7    6.55    2.23
   0   9  -8   18.20    2.98
   0  -9  -8   16.99    3.23
   0   9   8   18.36    2.57
   0  -9  -8   17.46    3.02
   0   9   8   21.39    2.21
   0  -9   8   14.32    2.81
   0  -9  -8   21.10    1.71
   0  -9  -9   70.85    6.44
   0   9   9   73.91    5.04
   0   9  -9   77.59    6.00
   0  -9  -9   66.62    5.78
   0  -9   9   73.27    5.94
   0  -9 -10    4.32    2.52
   0   9  10    0.71    1.01
   0   9 -10    0.65    1.94
   0  -9 -10    0.98    1.71
   0   9  10    2.75    0.91
   0  -9  10    3.54    1.96
   0   9 -11   10.17    2.77
   0   9  11    6.05    1.68
   0  -9 -11    6.31    2.78
   0  -9  11   11.53    3.12
   0   9 -12    0.38    1.82
   0   9  12    1.50    1.61
   0   9  12    2.42    2.95
   0  -9 -12   -0.44    2.37
   0  -9  12   -1.73    2.14
   0   9 -13   49.23    5.34
   0   9  13   45.60    6.21
   0  -9 -13   52.06    6.16
   0  -9  13   54.37    5.96
   0   9 -14   17.81    3.51
   0   9  14   18.08    4.66
   0   9 -15    6.38    2.33
   0 -10   0   15.29    2.53
   0  10   0   12.27    2.11
   0  10   0   12.40    2.19
   0  10  -1   26.30    3.07
   0  10   1   24.44    2.90
   0 -10   1   24.62    3.04
   0 -10  -1   28.26    3.37
   0  10   1   22.31    2.63
   0  10  -1   26.13    2.73
   0  10   1   22.70    2.86
   0 -10   2   27.32    2.93
   0  10   2   23.45    2.60
   0  10   2   24.64    2.73
   0  10  -2   24.96    3.03
   0 -10  -2   21.61    3.10
   0 -10   2   27.35    3.12
   0  10   3   11.21    1.85
   0 -10   3   13.85    2.26
   0 -10  -3    9.56    1.87
   0  10   3   13.52    2.09
   0 -10   3   12.56    2.17
   0 -10  -3    6.96    1.99
   0  10  -3    9.78    2.08
   0 -10  -3   10.16    1.04
   0 -10  -3    9.44    0.95
   0  10  -3    8.49    1.48
   0  10  -4   34.29    3.71
   0  10   4   30.02    2.81
   0 -10  -4   32.54    4.00
   0  10   4   29.17    3.46
   0 -10   4   28.53    3.08
   0  10   4   31.54    2.85
   0 -10  -4   33.85    3.18
   0 -10   4   33.32    3.50
   0  10  -5   64.01    5.23
   0  10   5   72.14    4.15
   0 -10   5   69.90    4.58
   0  10   5   72.32    5.31
   0 -10  -5   59.72    5.49
   0 -10  -5   62.20    4.80
   0 -10  -5   68.66    4.29
   0 -10   5   57.24    4.72
   0  10   5   59.74    3.88
   0 -10  -6  274.23   12.30
   0  10  -6  279.85   11.55
   0  10   6  299.22   11.35
   0 -10   6  271.82    9.73
   0 -10  -6  262.44   10.75
   0 -10   6  286.02   11.24
   0  10   6  260.79    8.63
   0 -10   7  244.90    9.17
   0  10  -7  249.46   11.05
   0  10   7  269.10   10.64
   0 -10  -7  240.26   11.79
   0 -10  -7  229.92   10.36
   0  10  -7  238.12    5.67
   0  10   7  238.19    8.13
   0 -10   7  246.19   10.75
   0  10   8   14.23    2.58
   0  10  -8    8.06    2.64
   0 -10  -8    8.56    2.70
   0 -10  -8   10.89    2.71
   0 -10   8   10.83    2.74
   0  10  -9   -0.09    1.98
   0  10   9    1.54    1.52
   0 -10  -9   -3.21    2.71
   0 -10  -9    2.07    1.94
   0 -10   9   -0.37    1.86
   0  10  10   -0.62    1.50
   0  10 -10   -0.63    1.75
   0 -10 -10   -3.28    3.07
   0 -10 -10    0.41    2.03
   0 -10  10    0.08    1.89
   0  10  11    2.02    1.63
   0  10 -11    0.62    1.97
   0 -10 -11    1.51    2.63
   0 -10  11   -1.19    2.24
   0  10 -12    0.39    1.92
   0  10  12    2.49    1.75
   0  10  12   -2.01    3.01
   0 -10 -12    2.66    2.41
   0 -10  12   -0.01    2.16
   0  10 -13    2.97    2.07
   0 -10 -13    1.16    2.00
   0 -11   0    0.68    1.46
   0  11   0    2.66    1.39
   0  11   1   -1.57    1.38
   0 -11  -1   -0.55    1.62
   0  11  -1   -0.09    1.55
   0 -11   1    2.48    1.86
   0  11  -1    0.69    1.10
   0 -11  -2    9.57    2.31
   0  11  -2   11.27    2.29
   0  11   2   11.33    2.09
   0 -11   2    9.41    2.06
   0  11  -2   11.03    1.99
   0 -11  -2   11.38    1.38
   0 -11   3    3.07    1.62
   0 -11  -3    2.93    1.92
   0  11  -3    2.43    1.77
   0  11   3    3.77    1.96
   0 -11   3    1.87    1.41
   0  11   3    2.90    1.29
   0 -11  -3    3.30    0.75
   0 -11  -3    1.78    0.61
   0  11  -4   30.59    3.95
   0  11   4   20.69    3.12
   0  11   4   25.97    2.87
   0 -11   4   23.58    2.97
   0 -11  -4   20.77    3.62
   0 -11  -4   19.67    2.69
   0  11   4   19.97    2.44
   0 -11   4   22.72    3.08
   0 -11  -5   70.59    6.28
   0  11   5   80.56    4.73
   0  11  -5   72.21    5.79
   0  11   5   74.53    5.73
   0 -11   5   73.37    5.16
   0 -11  -5   72.83    5.31
   0 -11   5   71.66    5.44
   0 -11  -6   24.26    4.00
   0 -11   6   15.69    2.50
   0  11  -6   18.59    3.15
   0  11   6   24.69    3.57
   0 -11  -6   19.43    3.13
   0 -11   6   17.61    3.18
   0 -11   7   90.55    5.59
   0  11   7   93.46    6.48
   0  11  -7   87.77    6.78
   0 -11  -7   88.58    7.41
   0 -11  -7   88.85    6.46
   0 -11   7   91.26    6.63
   0 -11  -8   19.18    3.95
   0 -11   8   25.80    2.99
   0  11  -8   25.25    4.02
   0  11   8   24.38    3.53
   0 -11  -8   23.27    3.75
   0 -11   8   25.72    3.78
   0  11   9   -0.94    1.84
   0 -11  -9   -2.68    3.01
   0 -11   9    2.51    1.43
   0  11  -9    1.73    1.96
   0 -11  -9    0.49    2.10
   0 -11   9   -0.14    1.72
   0  11  10   17.28    3.00
   0 -11 -10   24.16    4.58
   0  11 -10   24.45    3.97
   0 -11 -10   21.44    3.90
   0 -11  10   13.15    3.21
   0  11  11    4.27    2.22
   0  11 -11    0.17    2.04
   0 -11 -11   -0.72    1.93
   0  11  11    2.75    2.83
   0 -11  11   -3.21    1.79
   0  11 -12   -1.52    1.99
   0 -11 -12   -3.97    2.42
   0 -12   0    3.50    1.90
   0  12   0   -0.29    1.55
   0 -12   1    1.69    1.39
   0  12  -1    2.50    1.72
   0 -12  -1    2.32    1.68
   0  12   1    0.26    1.32
   0  12   2    0.25    1.16
   0  12  -2    2.65    1.63
   0 -12  -2    0.29    1.80
   0 -12   2   -0.44    1.43
   0 -12  -2    0.35    0.64
   0 -12  -3  148.86    9.15
   0  12   3  180.56    8.14
   0 -12   3  155.35    8.25
   0  12   3  172.13    9.14
   0  12  -3  167.42    8.97
   0 -12   3  169.47    8.18
   0 -12  -4    4.28    2.19
   0  12  -4    5.15    2.63
   0  12   4    2.15    1.40
   0 -12   4    2.92    1.44
   0  12   4    0.99    1.82
   0 -12  -4    1.71    1.57
   0 -12   4    2.38    1.74
   0  12   5  140.74    8.25
   0  12   5  128.42    6.42
   0  12  -5  121.03    7.87
   0 -12  -5  114.84    8.26
   0 -12   5  116.80    6.88
   0 -12  -5  113.10    7.01
   0 -12   5  116.95    7.27
   0  12   6    8.43    2.49
   0  12  -6    3.44    1.92
   0 -12  -6    4.37    2.75
   0 -12   6    8.66    1.90
   0 -12  -6    6.15    2.26
   0 -12   6    9.59    2.60
   0  12   7    1.01    1.99
   0  12  -7   -2.41    2.19
   0 -12  -7    0.59    2.43
   0 -12   7    0.53    1.26
   0 -12  -7   -2.06    2.00
   0 -12   7   -0.05    1.89
   0 -12   8   28.96    3.34
   0  12  -8   23.24    3.93
   0  12   8   34.31    4.29
   0 -12  -8   30.43    4.66
   0 -12  -8   23.61    3.81
   0 -12   8   27.95    4.15
   0 -12  -9    4.92    2.56
   0  12  -9    6.70    2.63
   0  12   9    2.72    1.95
   0 -12  -9    8.67    3.07
   0 -12   9   11.31    2.96
   0  12  10   -2.47    2.45
   0 -12 -10    7.12    3.20
   0  12 -10    0.32    1.86
   0 -12 -10    0.87    2.31
   0 -12  10    8.11    3.09
   0  12  11    0.53    2.17
   0 -12 -11    3.00    2.07
   0 -13   0    1.78    1.77
   0  13   0    1.83    1.72
   0 -13   1    7.37    2.28
   0  13  -1    1.38    1.72
   0 -13  -1   -0.44    2.25
   0  13   1    6.59    2.25
   0  13   2    3.08    1.82
   0 -13  -2    3.61    2.38
   0 -13   2    4.83    1.57
   0  13  -2   11.01    2.88
   0  13   2    5.08    2.02
   0 -13  -2    5.53    1.67
   0  13  -3   47.01    5.12
   0 -13  -3   37.28    4.97
   0  13   3   42.84    4.93
   0  13   3   41.80    4.08
   0 -13   3   41.08    4.48
   0 -13  -3   35.81    3.74
   0  13  -4   -0.27    2.09
   0  13   4    0.21    1.16
   0 -13  -4    0.14    2.03
   0  13   4    1.57    1.98
   0 -13   4    3.28    1.85
   0 -13  -4    2.09    1.73
   0 -13   4    2.19    1.77
   0  13  -5   -0.22    2.05
   0 -13  -5    4.71    2.96
   0  13   5    2.41    2.13
   0 -13   5    2.82    1.92
   0 -13  -5    3.21    2.06
   0 -13   5   -0.61    1.82
   0  13  -6   -0.40    1.87
   0 -13  -6    0.88    2.65
   0 -13   6    1.23    1.41
   0  13   6    0.09    1.83
   0 -13  -6    1.94    1.71
   0 -13   6    3.05    2.23
   0  13   7    2.77    2.21
   0 -13   7   -0.18    1.44
   0 -13  -7    1.88    2.53
   0  13  -7    2.99    2.06
   0 -13  -7    0.82    1.92
   0 -13   7   -0.36    1.80
   0  13   8    5.52    2.61
   0  13  -8   -1.34    2.38
   0 -13  -8   -1.68    2.24
   0 -13  -8    1.88    2.34
   0 -13   8    2.55    1.98
   0  13   9   31.90    4.51
   0 -13  -9   29.61    4.59
   0 -13   9   25.98    4.16
   0  13  10    4.68    2.59
   0 -13 -10    4.35    2.25
   0 -14   0    3.66    2.29
   0  14   0    6.59    2.50
   0 -14  -1   -1.87    2.37
   0  14   1   -0.14    1.99
   0  14   1    2.99    1.85
   0  14  -1    1.02    2.16
   0 -14   1    3.39    2.19
   0 -14  -2    9.36    3.09
   0  14  -2    7.79    2.56
   0  14   2    9.58    2.84
   0  14   2    9.78    2.55
   0 -14   2   11.63    3.13
   0 -14  -2    8.31    2.01
   0  14   3    1.82    1.93
   0 -14   3    2.01    2.14
   0 -14  -3    1.57    2.50
   0  14   3    0.73    1.64
   0  14  -3   -1.21    2.31
   0 -14  -3    2.17    1.54
   0 -14   4  169.00    9.66
   0 -14  -4  177.63   11.16
   0  14   4  184.83    8.95
   0  14  -4  182.32   10.42
   0  14   4  180.39   10.42
   0 -14  -4  152.40    8.46
   0 -14  -5    1.28    2.35
   0  14   5    1.25    2.18
   0 -14   5    1.77    2.22
   0  14  -5    0.59    2.06
   0 -14  -5   -2.09    1.94
   0 -14  -6   -1.69    2.17
   0  14   6   -0.93    2.12
   0  14  -6    1.59    2.13
   0 -14   6   -3.63    2.18
   0 -14  -6   -0.47    2.10
   0 -14   6    0.54    1.87
   0  14   7    3.93    2.26
   0 -14  -7    4.57    2.67
   0 -14  -7    1.29    2.20
   0 -14   7    1.83    1.82
   0  14   8   57.99    6.05
   0 -14  -8   46.06    5.42
   0  14   9    0.07    1.97
   0 -14  -9    6.83    3.14
   0  15   0    3.62    2.41
   0  15   0    1.64    2.09
   0 -15   0    0.53    2.37
   0  15  -1   16.88    3.59
   0 -15  -1   11.70    3.55
   0  15   1   14.26    3.25
   0 -15   1    7.86    3.15
   0  15   1   17.19    3.51
   0 -15  -2   -0.50    2.65
   0 -15   2    7.20    3.14
   0  15   2   10.07    2.86
   0  15   2    4.56    2.21
   0  15  -2    4.26    2.26
   0  15  -3    4.94    2.49
   0  15   3    2.63    2.33
   0  15   3    2.07    2.12
   0 -15  -3    4.24    2.57
   0 -15   3    0.67    2.38
   0 -15  -4   15.05    3.89
   0  15  -4   12.36    3.63
   0 -15   4    9.04    3.30
   0  15   4   10.53    3.33
   0 -15  -7    1.75    2.54
   0  16   0    4.82    2.33
   0 -16   0    4.19    2.62
   0 -16   1    3.63    2.44
   0 -16  -1    4.34    2.76
   0  16   1    4.82    2.75
   0  16  -1    2.97    2.45
   0 -16   2   21.51    4.32
   0  16   2   28.66    4.41
   1   0   2  589.84   10.94
  -1   0  -2  576.27   10.96
  -1   0   2  579.31   10.74
   1   0   2  586.68   11.65
   1   0  -2  610.41   10.96
  -1   0   2  603.70   10.89
  -1   0  -2  611.63   11.55
  -1   0   2  608.03   11.64
   1   0  -2  594.03   11.65
   1   0  -2  620.55   11.30
  -1   0  -2  594.06   11.34
  -1   0   2  583.37   11.96
  -1   0   2  589.68   11.24
  -1   0  -2  623.89   11.38
  -1   0   2  591.42   11.15
   1   0   2  589.86   11.35
  -1   0   3   48.39    1.67
  -1   0  -3   48.02    2.01
   1   0  -3   49.08    1.64
   1   0   3   48.36    2.00
  -1   0   3   46.37    1.92
   1   0   3   47.14    2.32
   1   0  -3   50.91    2.01
   1   0   3   50.58    2.16
  -1   0  -3   48.18    2.09
  -1   0   3   49.27    2.26
   1   0  -3   47.84    2.25
  -1   0   3   49.55    2.08
  -1   0  -3   50.61    2.35
   1   0  -3   49.88    2.10
  -1   0  -3   49.33    2.03
   1   0   3   48.24    2.02
  -1   0   4   27.87    1.34
   1   0   4   26.72    1.67
   1   0  -4   26.92    1.25
  -1   0  -4   26.78    1.59
   1   0   4   24.08    1.83
   1   0   4   26.01    1.62
   1   0  -4   27.40    1.67
  -1   0  -4   27.40    1.90
  -1   0   4   25.97    1.61
  -1   0   4   26.16    1.82
   1   0  -4   24.68    1.62
  -1   0   4   26.27    1.66
  -1   0   4   28.66    2.02
  -1   0  -4   21.75    1.79
   1   0  -4   26.86    1.77
   1   0   4   25.99    1.59
  -1   0  -4   25.84    1.51
   1   0  -5  397.97    8.18
  -1   0   5  396.63    8.38
   1   0   5  415.98    9.64
  -1   0   5  403.00    9.41
  -1   0  -5  417.09   10.11
   1   0  -5  400.35    9.43
   1   0   5  386.78   10.04
   1   0   5  387.90    9.21
  -1   0  -5  399.08    8.99
   1   0  -5  418.00    9.40
  -1   0   5  392.01    9.42
  -1   0   5  404.34   10.46
  -1   0  -5  398.30   10.36
  -1   0  -5  410.93    9.95
  -1   0   5  401.29    9.79
   1   0   5  387.46    9.01
  -1   0  -5  411.70    8.85
   1   0  -6  213.86    5.15
   1   0   6  213.37    6.61
   1   0   6  202.48    6.06
  -1   0   6  203.90    5.36
  -1   0   6  214.11    6.40
   1   0   6  215.38    7.03
  -1   0  -6  214.33    6.91
  -1   0  -6  201.01    5.71
   1   0  -6  204.54    6.35
  -1   0   6  207.07    6.36
  -1   0  -6  199.20    7.19
  -1   0   6  206.82    6.61
  -1   0  -6  203.15    6.77
  -1   0   6  203.66    7.17
   1   0   6  200.68    5.84
  -1   0  -6  212.04    5.64
   1   0   7  810.27   17.83
  -1   0  -7  817.49   16.03
   1   0  -7  805.96   15.41
   1   0   7  785.46   16.83
   1   0   7  802.37   18.30
  -1   0   7  826.75   17.49
  -1   0  -7  810.29   16.32
   1   0  -7  796.35   17.43
  -1   0   7  791.05   15.76
  -1   0   7  808.48   18.77
  -1   0   7  812.19   17.84
  -1   0  -7  778.15   18.82
  -1   0   7  796.07   17.39
   1   0   7  772.23   16.31
   1   0  -8  122.31    3.89
   1   0   8  126.25    5.59
  -1   0  -8  120.25    4.19
  -1   0   8  114.36    4.10
  -1   0   8  132.59    5.38
  -1   0  -8  110.56    4.28
   1   0   8  114.44    4.76
   1   0   8  121.34    5.68
   1   0  -8  109.40    5.01
  -1   0   8  124.67    5.30
  -1   0   8  117.01    5.30
   1   0   8  116.09    5.26
  -1   0  -8  109.03    5.82
  -1   0   8  110.99    5.70
   1   0   8  116.02    4.40
  -1   0   9  172.56    7.66
  -1   0  -9  165.73    5.27
   1   0  -9  171.34    5.01
  -1   0   9  172.71    6.71
   1   0   9  175.95    7.41
  -1   0   9  164.70    5.34
   1   0   9  171.20    6.16
  -1   0   9  169.27    7.52
  -1   0   9  172.73    6.91
  -1   0  -9  179.21    7.58
   1   0  -9  161.82    7.91
   1   0   9  180.22    7.03
  -1   0   9  161.55    6.56
  -1   0  -9  170.03    7.86
   1   0   9  166.35    5.64
  -1   0  10  334.62   11.73
  -1   0 -10  310.82    8.07
   1   0 -10  299.85    7.66
   1   0  10  312.90   10.54
  -1   0 -10  297.39    8.36
   1   0 -10  313.93   10.18
  -1   0  10  295.91    8.18
   1   0  10  307.70   10.75
  -1   0  10  307.78   10.06
   1   0  10  300.78   10.26
  -1   0 -10  296.73   11.44
  -1   0  10  308.24   10.24
   1   0 -10  296.41   11.65
  -1   0 -10  318.41   11.19
   1   0  10  291.78    9.48
  -1   0  10  296.86    9.88
  -1   0 -11   17.61    1.68
   1   0 -11   17.76    1.60
   1   0  11   19.57    2.84
  -1   0 -11   20.42    1.99
   1   0  11   16.05    2.62
  -1   0  11   18.15    1.89
  -1   0  11   17.30    2.40
   1   0 -11   19.29    2.56
  -1   0 -11   21.46    3.15
  -1   0 -11   17.70    2.99
   1   0 -11   18.87    3.20
   1   0  11   20.83    2.51
  -1   0  11   19.52    2.56
   1   0  11   17.74    2.56
  -1   0  11   18.23    2.51
  -1   0 -12    6.75    1.17
   1   0 -12    6.66    1.16
  -1   0 -12    7.52    1.37
  -1   0  12    6.98    1.34
   1   0  12    7.01    2.05
  -1   0  12    8.41    1.89
   1   0  12    8.57    1.96
  -1   0 -12    6.44    2.26
  -1   0  12    5.05    1.74
   1   0 -12    9.62    2.59
  -1   0  12    6.60    1.70
   1   0 -13   11.33    1.38
  -1   0 -13   10.09    1.53
  -1   0  13   10.02    2.21
   1   0  13    7.24    2.12
   1   0  13   13.17    2.33
  -1   0 -13   11.85    3.03
  -1   0  13   12.96    2.42
   1   0 -13   14.41    3.31
  -1   0 -14   36.41    2.69
   1   0  14   42.36    4.49
  -1   0  14   33.10    3.69
   1   0  14   41.35    3.91
   1   0 -14   26.66    4.29
  -1   0  14   37.20    3.92
  -1   0 -14   35.37    4.82
  -1   0  14   35.71    3.73
  -1   0  15    3.94    1.71
   1   0  15    5.24    2.38
   1   0  15    4.79    1.78
  -1   0 -15    2.53    2.25
  -1   0  15    1.97    1.76
   1   0 -15   -0.45    2.35
  -1   0  15    5.64    1.84
   1   0  16    0.19    2.02
  -1   0  16    3.89    1.94
  -1   0 -16    3.29    2.51
  -1   0  16    4.87    2.04
   1   0 -16   -0.28    2.85
  -1   0  16    4.17    2.23
   1   0  17    2.93    2.32
  -1   0  17    9.13    2.83
  -1   0 -17    4.29    2.58
   1   0 -17    5.22    3.33
  -1   0  17    8.34    2.58
   1   0  18    4.18    2.70
   1  -1  18    4.60    2.65
   1  -1  17   11.48    3.22
  -1  -1 -17    5.23    2.39
  -1   1  16    1.33    1.62
   1  -1  16    0.27    2.05
  -1   1  16    5.28    2.09
   1   1 -16   -1.67    2.20
  -1  -1 -16    1.95    2.63
  -1   1  16    1.17    1.44
  -1   1  15   57.67    4.86
   1  -1  15   61.04    5.71
   1   1 -15   63.18    6.80
  -1   1  15   61.87    5.51
  -1  -1 -15   52.80    6.03
  -1   1  15   60.35    4.62
   1   1 -14    0.52    0.86
   1  -1  14   -0.79    1.65
  -1   1  14    0.73    1.31
   1  -1  14   -1.18    1.33
  -1   1  14    0.70    1.55
   1   1 -14    1.28    2.44
  -1  -1 -14   -4.41    2.63
  -1   1  14    0.26    1.33
   1   1 -13   24.80    2.24
  -1  -1 -13   24.28    1.95
   1  -1  13   25.45    3.52
  -1   1  13   26.73    3.13
  -1  -1 -13   32.33    4.10
   1  -1  13   29.07    2.98
   1   1 -13   24.91    3.88
  -1   1  13   25.98    3.34
  -1   1  13   28.84    2.97
  -1  -1 -12   65.95    3.30
  -1  -1 -12   52.14    2.86
   1  -1  12   60.54    4.76
   1   1 -12   61.22    3.41
  -1   1  12   60.01    4.44
   1  -1  12   58.53    4.20
   1  -1  12   64.08    5.22
  -1   1  12   56.42    4.79
   1  -1  12   62.64    4.10
   1   1 -12   64.19    5.81
  -1  -1 -12   59.48    5.31
   1  -1  12   57.07    4.35
  -1  -1 -12   69.17    5.59
  -1   1  12   62.80    4.16
  -1  -1 -11    3.33    0.84
   1   1 -11    4.19    1.06
   1  -1  11    6.00    1.73
   1  -1  11    3.38    1.50
  -1   1  11    2.65    1.22
  -1  -1 -11    4.28    0.97
   1  -1  11    4.30    1.81
   1   1 -11    2.68    1.90
  -1  -1 -11    5.23    2.21
   1  -1  11    5.48    1.52
  -1  -1 -11    5.21    1.98
  -1   1  11    4.13    1.77
   1  -1  11    4.14    1.67
  -1   1  11    2.63    1.12
  -1   1  11    6.41    1.52
   1   1 -10   68.25    1.96
  -1  -1 -10   65.67    3.07
   1   1 -10   64.61    3.33
  -1  -1 -10   66.60    3.18
  -1   1  10   68.83    4.17
  -1   1  10   59.44    2.70
   1  -1  10   64.44    4.05
   1  -1  10   69.99    4.91
   1   1 -10   69.99    4.61
  -1  -1 -10   54.16    4.55
  -1  -1 -10   70.67    5.06
  -1   1  10   62.46    4.40
   1  -1  10   69.87    3.84
   1  -1  10   68.59    4.26
   1   1 -10   65.86    5.35
  -1   1  10   61.94    4.46
  -1  -1  -9    4.33    0.88
  -1   1   9    5.04    1.53
   1   1  -9    3.41    0.90
   1   1  -9    5.42    0.56
  -1  -1  -9    4.50    0.89
   1   1  -9    6.42    1.53
   1  -1   9    3.34    1.17
   1  -1   9    3.42    1.32
  -1   1   9    4.90    0.76
  -1   1   9    4.18    1.21
  -1   1   9    2.96    1.53
   1  -1   9    3.15    1.20
   1  -1   9    5.65    1.18
  -1  -1  -9    4.20    1.55
  -1  -1  -9    3.41    1.61
   1   1  -9    5.52    1.81
  -1   1   9    7.62    1.73
  -1   1   8  131.92    6.42
   1   1  -8  120.67    4.40
   1  -1   8  124.40    5.33
  -1  -1  -8  120.35    4.21
  -1   1   8  127.70    5.15
  -1  -1  -8  117.78    4.07
   1  -1   8  119.40    5.24
   1  -1   8  124.81    5.96
  -1   1   8  121.54    3.66
  -1   1   8  121.65    5.62
  -1   1   8  132.96    6.29
  -1   1   8  126.69    5.78
  -1  -1  -8  129.89    6.11
  -1  -1  -8  118.37    6.08
   1  -1   8  126.21    4.69
   1   1  -8  127.44    3.12
   1  -1   7  168.75    5.86
   1   1  -7  162.62    5.01
  -1  -1  -7  159.02    4.81
   1  -1   7  157.43    5.71
   1   1  -7  162.51    6.14
   1  -1   7  163.28    6.53
  -1   1   7  153.23    4.04
  -1  -1  -7  155.31    4.63
  -1   1   7  157.73    5.50
  -1  -1  -7  145.65    6.40
  -1   1   7  156.84    7.10
  -1   1   7  159.96    6.30
  -1   1   7  148.43    5.97
  -1   1   7  167.18    6.76
   1   1  -7  158.41    3.69
  -1   1   7  153.53    3.58
  -1   1   6  360.96   10.28
  -1  -1  -6  328.68    7.82
   1   1  -6  340.91    8.05
   1  -1   6  348.79    8.79
  -1   1   6  333.17    6.85
   1   1  -6  342.50    9.28
  -1   1   6  328.03    8.39
   1  -1   6  335.11    9.73
  -1  -1  -6  343.74    7.74
   1  -1   6  327.83    8.84
  -1   1   6  344.46    9.57
  -1  -1  -6  325.80    9.73
  -1   1   6  345.43    9.96
  -1   1   6  341.67    9.33
  -1  -1  -6  344.07    9.63
  -1   1   6  339.58   10.50
  -1   1   6  328.48    6.46
   1   1  -6  340.66    6.68
   1   1  -5  145.65    4.28
  -1  -1  -5  142.42    4.16
  -1  -1  -5  144.56    5.15
   1  -1   5  145.75    4.53
   1  -1   5  134.04    4.75
  -1  -1  -5  146.55    4.12
   1  -1   5  142.92    5.37
  -1   1   5  136.60    3.21
  -1   1   5  135.00    4.28
   1   1  -5  137.32    4.95
  -1   1   5  148.63    5.94
  -1  -1  -5  145.57    5.35
  -1   1   5  139.68    5.02
  -1   1   5  140.50    5.42
  -1   1   5  143.70    5.21
   1   1  -5  135.76    4.48
   1   1  -5  142.94    3.31
  -1   1   5  141.19    3.07
  -1   1   5  132.02    4.14
  -1   1   4  346.20    6.39
   1   1  -4  365.10    7.74
  -1  -1  -4  354.76    7.65
  -1   1   4  350.02    6.45
  -1  -1  -4  343.24    8.60
   1  -1   4  348.37    7.67
   1  -1   4  334.89    8.30
   1   1  -4  346.48    8.40
  -1   1   4  343.58    7.50
  -1  -1  -4  359.49    7.64
   1  -1   4  335.74    8.78
  -1  -1  -4  344.53    8.70
   1   1  -4  348.62    7.34
  -1   1   4  360.01    9.47
   1   1  -4  334.52    7.91
  -1   1   4  354.41    9.03
  -1   1   4  335.75    8.48
  -1   1   4  359.53    8.90
  -1   1   4  328.97    7.47
   1  -1   3 1970.67   33.73
  -1  -1  -3 1932.53   35.02
   1   1  -3 1999.60   34.26
  -1  -1  -3 1982.22   34.22
   1  -1   3 1904.39   34.91
   1   1  -3 1970.92   34.82
  -1   1   3 1939.28   33.59
   1  -1   3 1967.77   35.35
  -1  -1  -3 1993.37   34.97
  -1   1   3 2040.08   35.92
  -1   1   3 1971.83   35.48
   1   1  -3 2056.88   33.65
   1   1  -3 1934.59   34.42
  -1   1   3 1937.53   35.10
  -1   1   3 1991.42   35.48
  -1   1   3 1945.91   33.88
   1   1  -2 3217.20   53.03
  -1  -1  -2 3166.42   53.03
  -1  -1  -2 3139.19   53.41
   1   1  -2 3140.13   52.23
   1   1  -2 3197.53   53.25
   1  -1   2 3057.21   53.64
   1  -1   2 3033.79   53.55
  -1   1   2 3175.67   53.96
   1   1  -2 3060.37   52.96
  -1   1   2 3166.64   53.73
  -1   1   2 3086.44   53.58
  -1  -1  -2 3193.95   53.07
  -1   1   2 3088.35   52.52
   1   1   2 2999.83   52.59
   1   1   2 3144.17   52.92
  -1  -1   2 3070.01   52.56
  -1  -1   2 3047.48   52.65
  -1   1  -2 3159.42   53.15
   1   1   2 3090.62   52.71
   1  -1  -2 3300.03   53.26
   1  -1  -2 3155.07   53.40
  -1  -1   2 2989.09   51.66
   1  -1  -2 3199.53   52.10
  -1   1  -2 3198.12   52.99
   1   1   2 3114.25   51.94
   1   1   3 2041.89   34.85
  -1  -1   3 1971.12   34.22
   1  -1  -3 1994.65   33.47
  -1   1  -3 1985.63   34.76
  -1  -1   3 1925.48   34.49
  -1   1  -3 1886.31   34.04
   1  -1  -3 2008.13   35.01
   1   1   3 1964.66   34.96
  -1  -1   3 1984.50   34.19
  -1  -1   3 1933.35   33.44
  -1   1  -3 1969.45   34.55
   1   1   3 1931.97   34.23
  -1  -1   4  342.25    7.83
   1   1   4  344.90    8.52
  -1   1  -4  352.02    8.27
   1   1   4  332.81    8.36
  -1  -1   4  352.35    8.35
   1  -1  -4  350.28    7.54
  -1   1  -4  352.67    8.86
  -1  -1   4  352.09    7.92
   1   1   4  359.14    8.98
  -1  -1   4  344.70    7.40
  -1   1  -4  344.00    8.07
   1  -1  -4  359.16    8.63
  -1   1  -4  349.45    8.02
   1   1   4  346.27    7.84
   1   1   5  146.79    5.08
  -1  -1   5  135.08    4.35
   1  -1  -5  141.87    4.34
  -1   1  -5  138.70    4.59
  -1  -1   5  140.32    4.87
   1   1   5  143.15    5.04
  -1   1  -5  135.44    4.73
  -1  -1   5  138.44    4.50
   1   1   5  142.64    5.44
   1  -1  -5  144.14    5.03
  -1  -1   5  144.58    5.32
  -1  -1   5  133.25    4.12
  -1   1  -5  143.90    4.47
   1   1   5  144.88    4.39
   1   1   6  335.24    9.39
   1  -1  -6  341.77    6.64
  -1  -1   6  329.83    8.27
  -1  -1   6  339.74    9.14
   1   1   6  336.67    9.34
   1  -1  -6  336.96    8.46
  -1   1  -6  353.45    9.82
  -1   1  -6  331.30    8.57
  -1  -1   6  330.27    8.23
   1  -1  -6  339.89    9.28
  -1  -1   6  348.50    9.85
  -1  -1   6  334.24    8.59
  -1   1  -6  350.08    9.25
   1   1   6  346.23   10.14
  -1   1  -6  341.69    8.26
   1   1   6  336.46    8.22
   1   1   7  178.60    6.52
   1  -1  -7  159.24    3.80
   1   1   7  162.88    6.29
  -1  -1   7  152.74    5.18
  -1   1  -7  155.41    5.39
  -1  -1   7  160.89    6.02
   1  -1  -7  160.07    5.49
   1   1   7  155.36    6.15
  -1   1  -7  156.77    6.69
  -1   1  -7  162.06    6.18
  -1  -1   7  161.76    5.63
  -1  -1   7  158.78    5.32
  -1  -1   7  162.93    6.53
   1   1   7  156.89    5.08
  -1   1  -7  160.64    5.10
   1  -1  -8  127.61    3.35
  -1   1  -8  113.29    4.66
   1  -1  -8  127.91    5.11
  -1   1  -8  132.11    6.00
  -1  -1   8  118.87    5.40
  -1  -1   8  110.71    4.53
   1   1   8  124.95    5.64
  -1  -1   8  119.10    5.02
  -1   1  -8  118.82    6.14
   1   1   8  124.07    5.71
  -1  -1   8  126.28    6.00
  -1  -1   8  118.26    4.84
  -1   1  -8  124.20    4.47
   1   1   8  120.46    4.52
   1  -1  -9    3.79    0.62
   1   1   9    6.37    1.58
  -1   1  -9    4.65    0.96
  -1   1  -9    3.74    1.15
   1   1   9    4.58    1.49
  -1  -1   9    7.10    1.64
  -1   1  -9    3.31    1.21
  -1  -1   9    4.44    1.13
  -1  -1   9    3.61    1.29
   1   1   9    4.81    1.35
  -1   1  -9    1.69    1.21
  -1   1  -9    4.85    1.44
   1  -1  -9    7.15    1.79
  -1  -1   9    3.03    1.09
   1   1   9    4.84    1.03
  -1  -1   9    5.61    1.28
  -1   1 -10   61.27    3.55
   1   1  10   73.74    4.86
   1  -1 -10   68.21    2.47
  -1  -1  10   68.47    4.51
  -1  -1  10   67.28    3.70
   1   1  10   68.13    4.61
   1  -1 -10   65.31    4.06
   1   1  10   65.26    4.62
  -1  -1  10   60.54    3.89
  -1   1 -10   60.22    5.08
   1  -1 -10   63.90    5.12
  -1  -1  10   64.61    3.97
   1   1  10   69.24    3.52
  -1   1 -10   67.63    3.29
  -1   1 -11    4.43    0.99
  -1  -1  11    4.91    1.35
  -1  -1  11    2.54    1.42
   1   1  11    2.89    1.35
  -1   1 -11    4.72    1.20
  -1   1 -11    4.44    1.61
  -1  -1  11    5.81    1.66
   1   1  11    5.78    1.83
   1  -1 -11   -0.15    1.86
   1   1  11    3.73    1.10
  -1  -1  11    3.81    1.63
  -1   1 -12   56.19    3.60
  -1   1 -12   66.45    3.37
  -1  -1  12   59.83    4.59
   1   1  12   64.06    4.95
  -1  -1  12   60.25    3.88
  -1  -1  12   66.22    4.43
   1  -1 -12   57.19    5.36
  -1  -1  12   60.03    4.26
  -1   1 -12   61.00    5.63
   1   1  12   66.37    4.84
  -1   1 -13   23.88    2.50
   1   1  13   27.47    3.63
  -1  -1  13   23.27    3.20
  -1  -1  13   32.44    3.38
  -1   1 -13   28.93    4.24
   1  -1 -13   21.82    3.76
   1   1  13   22.93    3.11
  -1  -1  13   23.65    3.08
  -1   1 -14    0.45    0.83
   1   1  14   -2.33    1.82
  -1  -1  14   -1.07    1.67
   1  -1 -14    2.97    2.66
  -1   1 -14    2.77    2.27
  -1  -1  14    1.01    1.40
   1   1  14    2.39    1.82
  -1  -1  15   60.61    5.26
   1   1  15   65.99    5.78
  -1   1 -15   60.61    6.38
   1   1  15   60.51    5.15
  -1  -1  15   63.83    4.84
   1  -1 -15   59.22    6.42
  -1  -1  15   59.12    5.05
  -1  -1  16    5.77    2.54
   1   1  16    2.44    2.30
   1   1  16    0.92    1.57
  -1   1 -16   -1.33    2.47
   1  -1 -16    3.74    2.38
  -1  -1  16    4.04    2.16
  -1  -1  17   12.17    3.28
   1   1  17    8.59    3.06
  -1   1 -17    6.40    2.79
   1  -1 -17    5.80    3.18
  -1  -1  17   10.60    2.90
  -1  -1  18    7.90    2.99
   1  -2  17   -3.87    2.48
  -1  -2 -17   -3.35    2.59
  -1   2  17    2.03    2.62
   1  -2  16   28.39    4.45
  -1   2  16   22.64    3.33
  -1   2  16   23.51    3.90
   1   2 -16   22.88    4.60
  -1  -2 -16   27.22    4.59
  -1   2  16   25.62    3.18
  -1   2  15    0.35    1.53
   1  -2  15    3.04    2.42
  -1  -2 -15    2.45    2.44
   1   2 -15    0.35    2.58
  -1   2  15   -0.18    1.97
  -1   2  15    1.87    1.26
   1   2 -14    5.93    1.45
  -1   2  14    5.82    1.82
   1  -2  14    3.82    2.13
  -1  -2 -14    1.03    2.09
  -1   2  14   -0.58    1.69
   1   2 -14    2.32    2.24
   1  -2  14    7.68    1.58
  -1   2  14    2.41    1.16
   1   2 -13   29.03    2.66
  -1  -2 -13   30.00    1.67
   1  -2  13   29.95    3.92
  -1   2  13   25.50    3.05
  -1  -2 -13   32.81    4.30
  -1   2  13   28.29    3.78
  -1  -2 -13   25.43    3.80
   1   2 -13   33.14    4.58
   1  -2  13   31.28    2.74
  -1   2  13   30.27    2.87
   1  -2  12   43.03    3.92
   1   2 -12   45.53    3.27
  -1  -2 -12   49.05    2.27
  -1  -2 -12   49.23    2.94
   1   2 -12   52.47    1.78
  -1   2  12   44.16    3.70
   1  -2  12   44.12    4.48
   1  -2  12   48.40    3.96
   1  -2  12   50.22    3.90
   1  -2  12   43.87    3.08
  -1  -2 -12   39.80    4.47
   1   2 -12   45.64    5.08
  -1  -2 -12   53.13    5.09
  -1   2  12   42.03    4.36
  -1   2  12   46.13    3.32
   1  -2  11    7.68    1.82
   1   2 -11    6.81    1.53
  -1  -2 -11    8.35    1.23
   1   2 -11    7.39    0.81
  -1  -2 -11    7.64    0.99
   1  -2  11    6.47    1.64
   1  -2  11    7.04    2.07
  -1   2  11    6.50    1.48
  -1  -2 -11    9.21    2.56
   1  -2  11    4.65    1.56
   1   2 -11    8.29    2.47
  -1   2  11    8.45    2.24
  -1  -2 -11    4.59    1.99
   1  -2  11    6.33    1.31
  -1   2  11    8.05    1.52
  -1  -2 -10  158.82    5.43
  -1  -2 -10  157.31    4.59
   1   2 -10  149.82    5.81
  -1   2  10  159.44    6.43
   1  -2  10  164.51    7.86
   1  -2  10  162.80    7.00
   1  -2  10  153.26    5.45
  -1  -2 -10  153.85    7.82
  -1   2  10  151.98    7.40
   1   2 -10  158.93    8.58
   1  -2  10  151.10    6.29
  -1  -2 -10  160.64    7.89
  -1   2  10  157.81    7.40
  -1   2  10  163.80    5.88
   1   2 -10  159.37    4.29
  -1   2  10  151.62    4.09
   1   2  -9   45.33    2.93
   1  -2   9   46.85    3.34
  -1  -2  -9   49.30    2.72
  -1   2   9   50.70    4.28
   1  -2   9   51.29    3.67
   1  -2   9   52.15    4.14
  -1  -2  -9   45.67    2.15
   1   2  -9   44.56    3.63
  -1   2   9   43.90    3.03
  -1   2   9   44.83    3.86
  -1  -2  -9   51.33    4.13
  -1   2   9   47.16    3.85
   1  -2   9   50.22    2.72
   1   2  -9   47.88    4.33
  -1  -2  -9   41.74    3.79
  -1   2   9   46.36    1.97
   1   2  -9   49.08    2.14
  -1   2   9   47.91    2.83
   1   2  -8   74.45    3.69
  -1  -2  -8   73.99    3.29
   1  -2   8   81.15    4.08
  -1   2   8   81.12    5.15
   1   2  -8   74.00    4.42
  -1  -2  -8   77.49    2.81
   1  -2   8   72.55    4.16
   1  -2   8   73.48    4.65
  -1   2   8   74.28    3.69
  -1  -2  -8   69.67    4.61
  -1   2   8   67.97    4.39
  -1   2   8   76.67    4.64
  -1  -2  -8   72.79    4.62
   1  -2   8   75.63    3.11
  -1   2   8   71.48    5.09
   1   2  -8   73.82    2.75
  -1   2   8   72.73    2.52
  -1   2   8   73.93    3.35
   1   2  -7  137.34    5.04
  -1  -2  -7  146.98    4.69
  -1  -2  -7  149.19    4.11
  -1   2   7  130.59    4.76
   1  -2   7  135.70    5.58
   1  -2   7  144.76    6.30
  -1  -2  -7  133.03    6.07
  -1   2   7  136.80    6.09
  -1   2   7  143.49    6.86
  -1   2   7  136.03    5.97
   1  -2   7  137.35    4.11
   1   2  -7  146.29    4.16
  -1   2   7  137.86    3.75
  -1   2   7  138.82    4.53
  -1  -2  -6  185.29    5.38
   1   2  -6  192.60    5.85
  -1   2   6  184.92    4.44
  -1  -2  -6  188.04    6.89
  -1   2   6  181.82    5.34
  -1  -2  -6  191.11    4.89
   1  -2   6  188.55    6.94
   1  -2   6  176.94    6.24
   1   2  -6  185.84    6.63
   1  -2   6  190.68    4.59
  -1   2   6  181.95    6.82
  -1   2   6  176.55    6.63
  -1  -2  -6  183.07    6.75
   1   2  -6  181.37    5.38
  -1   2   6  194.09    7.10
  -1   2   6  158.40    7.04
  -1   2   6  175.85    5.02
  -1  -2  -5  390.70   10.28
  -1   2   5  358.34    7.50
   1   2  -5  372.21    8.98
  -1  -2  -5  371.11    8.56
  -1  -2  -5  386.81    8.12
   1  -2   5  372.53    9.60
   1  -2   5  384.31   10.23
   1   2  -5  376.03    9.83
  -1   2   5  349.44    8.09
  -1   2   5  366.57   10.12
   1   2  -5  349.48    8.36
  -1   2   5  383.48   10.22
  -1  -2  -5  366.12    9.85
  -1   2   5  363.89    9.90
   1  -2   5  379.59    7.23
  -1   2   5  386.11   10.80
  -1   2   5  362.63    8.01
  -1   2   4   71.40    2.35
  -1  -2  -4   71.65    3.53
   1   2  -4   77.45    3.11
  -1  -2  -4   72.89    2.87
  -1   2   4   72.17    2.35
   1  -2   4   74.33    3.39
   1   2  -4   75.65    3.41
   1  -2   4   72.22    3.58
  -1   2   4   76.89    3.83
  -1   2   4   71.81    3.47
  -1   2   4   78.27    3.72
  -1  -2  -4   72.78    3.31
   1   2  -4   70.97    2.68
  -1   2   4   77.68    3.60
  -1   2   4   74.29    2.43
  -1  -2  -3 1093.75   21.44
  -1  -2  -3 1090.90   20.47
   1   2  -3 1128.54   20.77
   1   2  -3 1135.39   21.19
   1  -2   3 1085.93   21.25
   1  -2   3 1128.37   21.61
  -1   2   3 1108.60   19.08
  -1   2   3 1108.20   21.37
  -1   2   3 1087.86   21.74
  -1   2   3 1068.24   21.44
  -1  -2  -3 1141.90   20.93
  -1   2   3 1091.98   19.40
  -1  -2  -2 9738.61  158.99
   1   2  -2 9820.67  159.21
  -1  -2  -2 9263.43  159.61
  -1   2   2 9365.00  157.82
   1  -2   2 9999.00  159.70
  -1   2   2 9268.89  159.27
  -1   2   2 9924.02  159.81
  -1  -2  -2 9715.68  157.46
  -1   2   2 9326.80  157.80
   1   2  -1  761.29   14.78
  -1   2   1  788.91   15.09
  -1  -2  -1  773.01   14.98
  -1  -2  -1  786.05   14.40
   1  -2   1  791.96   13.80
  -1   2   1  774.76   14.30
   1  -2   1  799.96   14.83
  -1   2   1  775.82   14.45
   1  -2   1  790.86   14.52
  -1  -2  -1  776.30   13.58
  -1   2   1  767.08   13.95
   1   2   0   18.28    1.19
   1  -2   0   20.58    1.17
  -1   2   0   18.67    1.14
   1   2   0   17.97    1.18
   1  -2   0   17.87    1.24
  -1   2   0   18.60    1.04
   1  -2   0   19.38    1.04
  -1   2   0   20.74    1.26
  -1   2   0   19.71    0.85
   1  -2   0   19.56    0.88
  -1   2   0   19.14    1.29
   1  -2   0   17.82    1.26
  -1  -2   0   19.89    1.01
   1  -2   0   19.86    1.09
   1  -2  -1  816.98   15.00
   1   2   1  773.77   14.61
  -1   2  -1  759.57   13.55
   1  -2  -1  785.54   14.24
  -1   2  -1  781.29   14.70
  -1  -2   1  758.85   14.52
  -1   2  -1  734.29   14.87
   1  -2  -1  771.96   14.33
   1  -2  -1  746.86   14.98
  -1   2  -1  796.52   13.91
   1  -2  -1  795.13   13.79
   1   2   1  749.61   13.45
   1   2   2 9391.86  156.62
   1  -2  -2 9721.69  157.75
  -1  -2   2 9231.51  156.86
  -1  -2   2 9542.50  156.96
  -1   2  -2 9340.70  157.34
   1  -2  -2 9680.23  155.70
  -1   2  -2 9271.42  157.26
   1  -2  -2 9028.56  157.43
   1   2   2 9417.44  156.78
   1  -2  -2 9237.41  157.04
   1   2   2 9300.49  155.11
   1  -2  -2 9702.20  155.52
   1   2   3 1149.29   21.57
   1   2   3 1102.49   20.56
  -1  -2   3 1086.28   20.93
  -1  -2   3 1125.32   21.16
  -1   2  -3 1122.71   21.35
  -1   2  -3 1129.38   19.83
   1  -2  -3 1077.50   21.43
   1  -2  -3 1120.08   21.65
   1   2   3 1119.44   21.24
   1  -2  -3 1116.95   19.58
   1   2   3 1105.59   19.26
   1   2   4   83.05    3.65
   1   2   4   75.76    2.94
  -1  -2   4   76.72    3.19
  -1  -2   4   73.61    3.33
  -1   2  -4   78.10    3.40
  -1  -2   4   76.09    2.06
   1  -2  -4   76.55    3.58
  -1   2  -4   76.79    2.85
   1   2   4   76.78    3.55
  -1   2  -4   76.89    3.20
   1   2   5  379.75   10.04
  -1  -2   5  366.58    9.16
   1   2   5  381.64    8.75
  -1  -2   5  376.01    9.68
  -1   2  -5  357.32    9.35
   1  -2  -5  363.01    9.84
   1   2   5  372.18   10.18
  -1  -2   5  372.77    7.68
  -1   2  -5  371.55    8.95
  -1   2  -5  386.27    9.17
   1   2   6  196.09    6.86
  -1  -2   6  180.69    5.94
   1   2   6  187.44    6.26
  -1   2  -6  178.96    6.05
  -1  -2   6  183.73    6.46
   1   2   6  181.31    7.04
  -1  -2   6  176.03    4.85
   1   2   6  176.32    6.64
  -1   2  -6  188.01    6.01
   1  -2  -6  183.43    6.60
  -1  -2   6  182.24    6.53
   1   2   6  188.77    5.58
  -1   2  -6  185.40    5.78
  -1   2  -7  136.92    5.32
   1   2   7  149.11    5.81
  -1  -2   7  146.73    5.91
  -1  -2   7  136.55    5.25
   1   2   7  135.37    6.03
   1   2   7  136.68    6.44
  -1  -2   7  135.75    4.73
  -1  -2   7  137.42    4.44
  -1  -2   7  145.85    6.04
   1   2   7  143.83    4.92
  -1   2  -7  142.79    5.02
  -1   2  -8   77.18    3.98
  -1   2  -8   78.49    4.80
  -1  -2   8   73.72    3.90
   1   2   8   76.27    4.28
  -1  -2   8   73.69    4.35
   1   2   8   78.01    4.69
  -1  -2   8   72.14    3.34
   1   2   8   75.20    5.01
  -1  -2   8   76.22    4.59
  -1  -2   8   75.79    3.55
  -1   2  -8   74.33    3.57
   1   2   8   77.77    3.55
  -1   2  -9   45.20    3.13
   1   2   9   49.03    3.94
  -1  -2   9   38.27    3.35
  -1   2  -9   45.37    3.84
   1   2   9   46.40    3.54
  -1  -2   9   46.07    3.20
  -1   2  -9   52.48    4.44
   1   2   9   50.36    3.96
  -1  -2   9   49.42    3.03
   1  -2  -9   37.23    3.73
  -1  -2   9   45.12    3.70
  -1  -2   9   42.94    2.75
   1   2   9   47.84    2.81
  -1   2  -9   47.25    2.86
  -1   2 -10  150.46    6.19
   1   2  10  156.71    7.60
  -1  -2  10  150.61    6.29
   1   2  10  167.30    7.26
  -1  -2  10  162.87    7.31
  -1  -2  10  157.96    6.00
   1  -2 -10  161.88    8.25
  -1  -2  10  150.80    5.81
  -1   2 -10  151.93    8.10
  -1   2 -10  153.68    5.63
   1   2  10  152.41    5.61
  -1   2 -11    7.74    1.34
  -1  -2  11    5.25    1.74
   1   2  11   10.33    2.12
  -1   2 -11   10.65    1.85
  -1  -2  11    7.86    1.70
   1  -2 -11    6.89    2.20
  -1  -2  11    5.90    1.44
  -1   2 -11    4.91    1.99
   1   2  11    6.92    1.34
  -1  -2  11    3.62    1.25
  -1   2 -12   45.16    3.48
  -1  -2  12   46.41    4.26
   1   2  12   43.91    4.09
  -1  -2  12   43.13    3.56
   1  -2 -12   45.05    4.74
  -1  -2  12   45.38    3.42
  -1  -2  12   44.67    3.48
  -1   2 -12   37.91    4.55
   1   2  12   39.80    4.02
  -1   2 -12   46.02    2.94
   1   2  12   48.38    3.14
  -1   2 -13   27.86    2.83
  -1  -2  13   22.09    2.86
  -1  -2  13   28.06    3.53
   1   2  13   28.25    3.55
  -1   2 -13   29.15    4.26
  -1  -2  13   30.73    3.00
   1  -2 -13   32.24    4.30
   1   2  13   23.92    3.29
   1   2  13   28.57    2.45
  -1   2 -14    4.70    1.35
  -1   2 -14    2.74    2.18
   1  -2 -14    5.04    2.38
   1   2  14    7.58    2.31
  -1  -2  14    4.41    2.07
   1   2  14    4.87    1.89
  -1   2 -15    2.11    1.25
   1   2  15    0.00    1.64
  -1  -2  15    3.29    2.02
   1  -2 -15    5.59    2.98
   1   2  15    0.07    1.62
  -1   2 -15   -0.61    2.68
  -1  -2  16   33.19    4.45
   1   2  16   18.96    3.37
   1   2  16   19.99    3.60
   1  -2 -16   24.66    4.39
  -1   2 -16   21.97    4.28
  -1  -2  16   29.36    4.00
   1   2  17    2.70    2.48
  -1  -2  17   -0.14    2.35
  -1   2 -17   -0.40    2.12
  -1  -2  17    1.45    1.85
  -1  -2  18   14.30    3.73
  -1  -2  18    6.75    2.86
   1  -3  17   11.26    3.26
  -1   3  17   16.35    3.86
  -1  -3 -17   11.34    3.39
   1  -3  16    9.74    3.02
  -1   3  16   15.76    3.73
  -1  -3 -16   15.32    3.64
   1   3 -16   19.03    4.42
   1   3 -15    1.15    1.08
  -1   3  15    1.78    1.43
   1  -3  15    0.17    1.88
  -1   3  15    0.09    1.98
  -1  -3 -15    0.50    2.28
   1   3 -15   -2.92    2.56
  -1   3  15    1.24    1.27
   1   3 -14   13.05    2.08
  -1   3  14    6.77    1.83
   1  -3  14    7.82    2.36
  -1  -3 -14   14.34    3.35
  -1  -3 -14   12.85    3.05
   1   3 -14    8.59    3.30
  -1   3  14   11.09    2.65
  -1   3  14   15.73    2.15
   1   3 -13    2.84    1.19
   1  -3  13    1.07    1.90
  -1   3  13    4.62    1.56
   1   3 -13    3.12    2.28
  -1  -3 -13    5.92    2.76
  -1   3  13    2.09    1.80
  -1  -3 -13    2.32    1.62
  -1   3  13    3.33    1.17
   1   3 -12   21.34    2.46
   1  -3  12   18.62    2.70
  -1   3  12   20.87    2.52
   1  -3  12   19.79    3.32
   1   3 -12   18.17    3.43
   1  -3  12   20.63    2.53
  -1  -3 -12   25.66    3.68
  -1   3  12   21.53    3.29
  -1  -3 -12   23.41    3.60
   1  -3  12   17.87    1.65
  -1   3  12   20.64    2.15
  -1   3  12   23.25    1.48
   1   3 -12   23.65    1.60
   1   3 -11  415.86   12.01
  -1  -3 -11  429.90    8.18
   1  -3  11  416.66   12.54
   1  -3  11  394.45   13.13
  -1   3  11  433.87   12.14
   1  -3  11  435.98   14.66
   1  -3  11  413.73   11.73
  -1  -3 -11  413.89   14.64
   1   3 -11  405.93   15.56
  -1   3  11  418.32   14.29
   1  -3  11  427.19    9.72
  -1  -3 -11  401.32   14.32
   1   3 -11  442.96    9.81
  -1   3  11  421.32    9.32
  -1   3  11  423.41   10.95
   1   3 -10  155.38    6.36
  -1  -3 -10  154.38    3.84
  -1  -3 -10  153.03    5.60
   1  -3  10  150.63    7.16
   1  -3  10  169.94    8.10
  -1   3  10  156.50    6.21
   1  -3  10  152.66    5.95
   1  -3  10  152.27    4.53
   1   3 -10  134.56    8.09
  -1   3  10  157.27    7.82
  -1  -3 -10  145.50    7.66
  -1  -3 -10  143.46    7.66
  -1   3  10  155.94    5.46
  -1   3  10  149.15    4.54
   1   3 -10  154.38    4.92
   1   3  -9  424.61   11.67
  -1  -3  -9  441.21   10.78
  -1   3   9  436.26   11.24
   1   3  -9  424.94   13.22
   1  -3   9  425.13   12.73
   1  -3   9  436.98   13.63
  -1  -3  -9  444.54    8.78
  -1   3   9  416.96   13.45
  -1   3   9  431.73   13.55
  -1  -3  -9  439.38   13.63
   1  -3   9  428.05    9.05
  -1  -3  -9  425.79   13.55
  -1   3   9  437.22    9.56
   1   3  -9  432.17   10.11
  -1   3   9  419.17   10.27
  -1   3   8   76.42    2.98
  -1  -3  -8   78.37    5.02
   1   3  -8   75.45    4.05
  -1  -3  -8   77.65    3.58
  -1   3   8   82.22    5.35
  -1   3   8   77.85    3.65
  -1  -3  -8   81.56    2.63
   1   3  -8   83.54    5.04
   1  -3   8   81.74    4.70
   1  -3   8   85.38    5.16
   1  -3   8   79.28    2.47
  -1   3   8   84.04    5.07
  -1   3   8   80.82    5.49
  -1  -3  -8   83.79    5.12
  -1  -3  -8   79.66    4.87
  -1   3   8   74.77    4.86
   1   3  -8   78.87    3.37
  -1   3   8   77.46    3.24
  -1   3   7   30.98    1.74
   1   3  -7   29.99    2.44
  -1  -3  -7   32.02    2.17
  -1  -3  -7   29.78    2.97
   1  -3   7   30.14    2.67
  -1  -3  -7   33.98    1.66
   1  -3   7   33.93    3.08
  -1   3   7   28.36    2.01
   1   3  -7   30.08    2.81
  -1  -3  -7   33.71    2.98
  -1   3   7   37.53    3.20
  -1   3   7   32.45    3.31
   1   3  -7   31.01    1.96
  -1   3   7   29.14    2.91
  -1   3   7   30.69    1.82
  -1   3   6  171.34    4.86
  -1  -3  -6  187.28    7.22
   1   3  -6  176.79    6.12
  -1  -3  -6  187.45    5.69
  -1  -3  -6  190.47    4.84
   1  -3   6  189.42    7.18
  -1   3   6  181.63    5.14
   1  -3   6  178.63    6.67
   1   3  -6  180.24    5.14
  -1   3   6  188.67    7.57
  -1   3   6  176.27    6.95
  -1  -3  -6  182.62    6.76
  -1   3   6  184.16    4.83
  -1  -3  -5  362.35    8.78
   1   3  -5  354.22    9.26
  -1  -3  -5  357.33   10.36
  -1   3   5  350.10    8.02
   1  -3   5  360.73   10.22
   1  -3   5  345.95    9.75
  -1   3   5  352.90    7.76
  -1  -3  -5  358.73    9.68
  -1   3   5  354.28   10.52
   1  -3   5  362.39    8.31
   1   3  -5  353.61    8.02
  -1   3   5  353.89    7.45
  -1  -3  -4  540.50   12.79
  -1  -3  -4  514.17   11.27
  -1  -3  -4  524.46   10.03
   1  -3   4  527.88   12.53
  -1   3   4  514.39    9.85
   1  -3   4  505.30   12.23
  -1   3   4  517.12   12.80
   1  -3   4  520.87   10.25
  -1   3   4  513.08    9.71
  -1  -3  -3  842.96   17.68
   1   3  -3  812.33   16.86
  -1  -3  -3  830.39   16.52
  -1   3   3  809.61   14.88
  -1  -3  -3  835.83   15.47
   1  -3   3  823.00   17.34
  -1   3   3  835.35   17.68
   1  -3   3  893.84   14.94
  -1   3   3  811.20   14.80
  -1  -3  -2 1537.95   26.85
   1   3  -2 1618.31   28.02
  -1   3   2 1541.25   28.59
  -1   3   2 1503.63   26.59
   1  -3   2 1571.73   26.28
  -1  -3  -2 1456.13   28.40
   1  -3   2 1550.61   28.13
  -1   3   2 1441.71   25.78
   1  -3   2 1498.71   26.89
  -1   3   2 1518.00   26.09
  -1  -3  -1 1305.03   24.88
   1  -3   1 1361.20   23.66
  -1  -3  -1 1333.45   24.02
   1   3  -1 1306.01   24.54
  -1   3   1 1276.85   24.79
   1  -3   1 1345.45   24.91
  -1   3   1 1297.74   23.18
   1  -3   1 1370.22   24.38
  -1   3   1 1291.86   24.01
   1  -3   1 1304.24   24.14
  -1   3   1 1365.89   25.00
   1   3  -1 1330.53   23.37
  -1  -3  -1 1370.75   22.92
   1   3   0 2509.16   44.45
  -1   3   0 2546.63   44.30
  -1  -3   0 2552.02   44.50
   1  -3   0 2627.64   44.39
   1  -3   0 2571.60   43.80
   1   3   0 2508.16   44.25
  -1   3   0 2488.62   43.89
   1  -3   0 2588.55   44.66
  -1   3   0 2566.21   44.59
   1   3   0 2538.30   44.06
   1  -3   0 2571.67   43.14
   1  -3   0 2544.62   44.64
  -1   3   0 2643.56   44.68
   1   3   1 1348.21   24.70
   1  -3  -1 1376.70   25.02
   1   3   1 1298.60   24.17
  -1   3  -1 1309.61   24.92
  -1  -3   1 1367.20   24.57
  -1   3  -1 1317.66   24.57
   1  -3  -1 1309.74   24.18
   1  -3  -1 1368.10   23.22
  -1   3  -1 1333.38   23.85
   1  -3  -1 1291.19   25.01
   1  -3  -1 1305.11   23.93
  -1   3  -1 1376.38   24.25
   1   3   1 1349.45   24.71
   1  -3  -1 1366.18   23.48
   1   3   2 1497.34   27.72
   1  -3  -2 1613.04   28.76
  -1   3  -2 1484.76   28.17
  -1   3  -2 1504.04   28.29
  -1  -3   2 1495.68   27.88
   1  -3  -2 1533.36   26.75
   1   3   2 1544.63   28.33
  -1   3  -2 1515.89   26.13
   1  -3  -2 1481.04   27.61
   1  -3  -2 1494.97   28.46
   1  -3  -2 1534.16   26.01
  -1  -3   3  833.87   17.04
   1   3   3  816.88   16.48
   1   3   3  874.10   17.62
   1  -3  -3  829.63   17.81
  -1   3  -3  840.95   17.30
  -1   3  -3  810.65   17.36
  -1  -3   3  842.85   17.07
   1  -3  -3  817.85   15.05
   1  -3  -3  811.06   17.01
   1  -3  -3  831.14   17.58
   1   3   3  827.60   17.00
   1  -3  -3  853.80   14.83
  -1  -3   4  524.66   12.04
   1  -3  -4  514.87   12.91
   1   3   4  504.43   11.25
  -1  -3   4  539.55   12.19
  -1   3  -4  524.54   12.29
   1   3   4  515.27   12.33
   1  -3  -4  496.42   12.20
   1  -3  -4  516.47   12.61
   1   3   4  509.69    9.28
   1   3   5  365.71   10.20
  -1  -3   5  359.00    9.56
   1   3   5  360.68    8.72
  -1   3  -5  346.11    9.52
  -1  -3   5  368.54    9.82
   1   3   5  354.33   10.10
   1  -3  -5  336.88    9.97
  -1  -3   6  184.25    6.42
   1   3   6  189.98    5.80
  -1   3  -6  177.55    6.36
  -1  -3   6  177.74    6.65
  -1  -3   6  178.97    4.15
   1   3   6  179.38    7.15
   1  -3  -6  183.30    7.00
  -1   3  -6  185.53    6.18
   1   3   7   31.12    2.19
  -1   3  -7   30.31    2.55
  -1  -3   7   36.20    2.84
  -1  -3   7   29.38    2.74
   1   3   7   34.88    2.61
   1   3   7   27.20    2.81
  -1  -3   7   34.82    2.83
   1   3   7   35.36    3.24
   1  -3  -7   30.20    2.86
  -1  -3   7   31.04    1.59
  -1   3  -7   28.17    2.32
   1   3   8   81.90    5.03
  -1   3  -8   77.96    4.29
   1   3   8   79.24    4.37
  -1  -3   8   81.31    4.47
  -1   3  -8   80.08    5.00
  -1  -3   8   82.23    4.78
   1  -3  -8   77.71    5.14
   1   3   8   74.90    4.83
   1   3   8   76.32    5.17
  -1  -3   8   77.35    3.03
  -1  -3   8   74.32    4.46
  -1   3  -8   85.82    4.12
   1   3   8   82.76    3.82
   1   3   9  444.30   13.67
  -1   3  -9  412.51   11.86
  -1  -3   9  440.40   13.05
   1   3   9  450.85   12.49
  -1  -3   9  414.56   12.08
   1   3   9  420.70   14.07
  -1  -3   9  410.48    9.89
   1  -3  -9  429.92   13.73
  -1  -3   9  421.11   12.84
   1  -3  -9  427.29   13.89
  -1   3  -9  424.07   11.22
   1   3   9  447.36   11.09
  -1   3 -10  153.50    6.64
  -1  -3  10  145.58    6.62
  -1  -3  10  155.61    7.38
   1   3  10  162.92    7.11
   1  -3 -10  160.61    8.23
   1  -3 -10  166.31    8.23
  -1  -3  10  146.88    7.20
  -1  -3  10  145.77    5.21
   1   3  10  151.82    5.74
  -1   3 -11  396.50   12.22
  -1  -3  11  438.60   14.00
  -1  -3  11  405.79   12.56
   1   3  11  438.78   13.24
   1  -3 -11  407.04   14.73
  -1   3 -11  408.33   15.16
  -1  -3  11  407.20   10.66
   1   3  11  437.96   11.26
   1   3  12   17.56    2.65
  -1   3 -12   22.80    2.66
  -1  -3  12   23.68    3.22
  -1  -3  12   23.83    2.85
   1  -3 -12   23.98    3.71
  -1   3 -12   21.59    3.60
  -1  -3  12   20.89    2.27
   1   3  12   23.70    2.33
   1   3  13    3.54    1.57
  -1  -3  13    1.19    1.53
  -1   3 -13    2.37    1.43
  -1   3 -13    4.38    2.27
   1   3  13    3.47    1.89
   1  -3 -13    0.04    1.66
   1   3  13    3.39    1.21
  -1   3 -14   11.66    2.02
   1   3  14   10.89    2.72
  -1   3 -14   10.49    3.22
   1  -3 -14    9.97    2.96
   1   3  14    9.93    2.41
  -1  -3  14   11.77    2.59
  -1   3 -15    2.91    1.43
   1   3  15    3.06    1.87
  -1  -3  15    2.80    2.19
   1  -3 -15    3.45    2.80
  -1   3 -15    2.05    2.61
   1   3  15    2.02    2.19
   1   3  16   13.73    3.04
  -1  -3  16   20.40    3.70
   1  -3 -16   12.23    3.51
   1   3  16   10.36    2.89
  -1   3 -16   13.65    3.41
  -1  -3  17   11.34    3.28
   1   3  17    8.25    3.18
  -1   3 -17   15.59    4.24
  -1  -3  17   11.70    3.07
  -1  -3  18    7.22    3.23
  -1   4  17   -2.15    3.07
   1  -4  17   -1.36    2.22
   1   4 -16    6.27    3.09
  -1   4  16    8.87    3.39
  -1  -4 -16    8.10    3.06
   1  -4  16   11.84    3.37
   1   4 -15    8.96    2.06
   1  -4  15   13.91    3.48
  -1   4  15    7.66    2.77
  -1  -4 -15   20.50    4.08
  -1  -4 -15   12.21    3.35
   1   4 -15   10.32    3.98
   1   4 -14    2.05    1.24
  -1   4  14    6.00    1.80
   1  -4  14    5.59    2.79
  -1  -4 -14   -0.92    1.74
   1   4 -14   -0.05    2.50
  -1   4  14    2.46    2.03
  -1  -4 -14    0.63    1.88
  -1   4  14    3.08    1.23
   1   4 -13   21.70    2.68
  -1   4  13   21.07    2.61
   1  -4  13   18.39    3.21
   1   4 -13   14.64    3.59
  -1  -4 -13   21.48    3.55
  -1  -4 -13   21.68    3.75
  -1   4  13   22.23    3.66
  -1   4  13   16.72    1.89
   1  -4  12   29.29    3.14
   1   4 -12   24.60    2.76
  -1   4  12   26.76    2.75
   1  -4  12   33.13    4.07
  -1  -4 -12   25.25    3.68
   1  -4  12   31.08    2.72
  -1  -4 -12   30.17    3.93
  -1   4  12   29.97    3.92
   1   4 -12   26.28    4.21
  -1   4  12   28.86    2.31
  -1   4  12   30.48    2.01
   1   4 -12   27.39    2.16
   1   4 -11  171.83    7.39
   1  -4  11  200.91    9.49
  -1   4  11  170.94    6.74
  -1   4  11  167.65    8.91
  -1  -4 -11  190.88    9.16
   1  -4  11  179.76    6.46
  -1  -4 -11  182.16    9.25
   1   4 -11  179.64    6.00
  -1   4  11  176.82    5.93
  -1   4  11  179.35    5.57
   1   4 -10    0.84    1.14
  -1   4  10    1.31    0.79
   1  -4  10    0.19    1.58
  -1   4  10   -0.10    0.99
  -1  -4 -10   -0.81    1.70
  -1  -4 -10    0.13    1.34
  -1   4  10    4.62    1.88
   1  -4  10    1.56    0.98
   1   4 -10    2.08    0.87
  -1   4  10    1.36    0.80
  -1  -4  -9   49.11    1.58
  -1   4   9   53.63    2.73
   1   4  -9   55.22    3.80
  -1  -4  -9   53.68    1.68
   1  -4   9   62.56    4.78
  -1   4   9   55.33    3.21
   1  -4   9   62.69    4.47
  -1   4   9   52.51    4.51
  -1  -4  -9   54.03    4.32
  -1  -4  -9   58.86    4.65
   1   4  -9   54.54    3.14
  -1   4   9   58.78    2.80
  -1  -4  -8   26.78    1.22
   1   4  -8   25.45    2.48
  -1   4   8   26.18    1.85
  -1  -4  -8   22.91    2.89
   1  -4   8   28.14    3.17
   1   4  -8   27.64    3.06
  -1  -4  -8   26.55    1.35
   1  -4   8   26.65    2.85
  -1   4   8   22.70    1.94
  -1  -4  -8   18.03    2.50
  -1   4   8   22.98    2.90
  -1  -4  -8   26.18    2.94
  -1   4   8   26.31    1.71
  -1   4   8   25.21    2.92
   1   4  -7   40.05    3.04
  -1  -4  -7   45.38    3.85
  -1   4   7   44.62    2.42
  -1  -4  -7   45.09    1.77
  -1  -4  -7   47.05    2.06
   1  -4   7   44.90    3.52
  -1   4   7   42.52    2.37
   1   4  -7   43.43    3.54
   1  -4   7   47.12    3.72
  -1   4   7   48.12    4.04
   1   4  -7   43.92    2.23
  -1   4   7   45.74    3.73
  -1   4   7   45.24    2.07
   1   4  -6  204.91    7.13
  -1   4   6  211.60    6.05
  -1  -4  -6  213.25    8.22
  -1  -4  -6  211.32    4.99
   1  -4   6  207.21    7.86
   1  -4   6  199.08    7.58
  -1   4   6  206.38    5.61
   1  -4   6  218.14    6.09
  -1   4   6  205.32    8.26
   1   4  -6  204.21    5.52
  -1   4   6  209.99    4.95
  -1  -4  -5   19.27    2.27
  -1   4   5   16.53    1.53
  -1  -4  -5   17.52    1.20
   1   4  -5   15.53    1.79
   1  -4   5   19.73    2.19
  -1   4   5   17.55    2.23
   1   4  -5   17.09    1.28
   1  -4   5   18.93    1.38
  -1   4   5   17.82    1.00
  -1   4   4  288.95    6.01
   1   4  -4  276.07    8.13
  -1  -4  -4  279.00    6.52
  -1  -4  -4  290.89    9.01
   1  -4   4  288.04    8.62
   1  -4   4  286.49    6.24
  -1   4   4  295.34    9.04
   1  -4   4  275.15    6.58
  -1   4   4  276.60    5.76
  -1  -4  -3  726.81   14.26
  -1   4   3  725.56   13.94
   1   4  -3  747.41   15.87
  -1  -4  -3  730.61   16.56
   1  -4   3  724.76   15.95
  -1   4   3  694.31   13.32
  -1   4   3  740.00   16.43
   1  -4   3  717.56   14.24
   1  -4   3  761.84   13.12
  -1   4   2  980.76   20.29
  -1  -4  -2 1023.16   20.61
  -1  -4  -2  990.92   18.67
  -1   4   2  964.38   18.43
   1  -4   2  992.47   18.26
   1   4  -2  995.89   19.73
  -1   4   2  961.29   17.67
   1  -4   2  958.28   19.57
  -1   4   2 1001.88   20.41
   1  -4   2  950.42   18.58
   1   4  -2  986.81   17.54
  -1  -4  -2  974.31   16.89
   1   4  -1  586.65   12.77
  -1   4   1  571.34   12.96
  -1  -4  -1  556.34   13.01
  -1  -4  -1  584.78   12.31
   1  -4   1  596.88   12.12
  -1   4   1  560.14   12.20
   1  -4   1  598.77   12.45
   1   4  -1  591.66   12.78
  -1   4   1  549.84   11.48
   1  -4   1  591.62   13.16
   1  -4   1  578.02   12.35
  -1   4   1  584.92   13.14
   1   4  -1  592.16   11.67
  -1  -4  -1  606.76   11.02
  -1   4   0 2526.24   45.44
   1   4   0 2518.54   45.68
  -1   4   0 2498.27   45.79
  -1  -4   0 2666.21   46.09
   1  -4   0 2656.11   45.74
  -1  -4   0 2606.55   45.80
   1  -4   0 2639.16   44.88
   1  -4   0 2560.69   45.92
   1   4   0 2576.78   45.51
  -1   4   0 2540.02   45.09
   1  -4   0 2574.68   45.84
   1   4   0 2595.66   45.29
  -1   4   0 2692.68   45.95
  -1   4  -1  573.31   13.00
   1   4   1  589.91   12.38
   1  -4  -1  617.69   13.21
   1   4   1  586.79   12.92
  -1  -4   1  585.60   12.95
   1  -4  -1  583.58   12.42
   1   4   1  564.91   12.12
  -1  -4   1  598.49   12.57
  -1   4  -1  580.85   12.60
   1  -4  -1  586.91   11.38
   1  -4  -1  566.87   11.84
   1  -4  -1  582.05   13.10
   1   4   1  585.12   12.77
  -1   4  -1  592.50   12.32
   1  -4  -1  593.86   11.39
   1   4   2  972.46   18.55
   1  -4  -2  973.03   20.18
   1   4   2 1024.12   19.61
  -1   4  -2  969.52   19.91
   1  -4  -2  992.22   18.54
  -1   4  -2  953.81   19.69
   1   4   2  995.02   19.96
   1  -4  -2 1000.28   20.18
   1  -4  -2  978.82   19.07
   1  -4  -2  989.32   17.34
   1  -4  -3  710.21   16.48
  -1   4  -3  715.90   16.05
   1   4   3  756.23   15.55
   1  -4  -3  739.55   14.06
  -1  -4   3  740.95   15.85
  -1   4  -3  730.42   13.14
   1  -4  -3  690.97   15.49
   1  -4  -3  707.28   16.36
   1  -4  -3  726.41   13.02
   1   4   4  287.40    7.76
  -1   4  -4  276.13    8.34
   1  -4  -4  284.30    9.01
   1  -4  -4  270.88    6.09
  -1  -4   4  299.37    8.50
   1  -4  -4  283.23    8.77
   1   4   4  291.30    8.56
   1  -4  -4  266.70    8.21
   1  -4  -4  288.13    5.73
   1   4   5   18.45    1.72
   1  -4  -5   18.34    2.33
  -1   4  -5   19.15    2.08
  -1  -4   5   19.56    2.16
  -1  -4   5   15.47    1.90
   1  -4  -5   17.62    2.12
   1  -4  -5   15.99    2.08
   1   4   5   17.65    2.10
  -1   4  -6  210.08    7.44
   1   4   6  211.94    8.00
   1   4   6  210.05    6.52
  -1  -4   6  209.13    7.48
  -1  -4   6  222.30    7.77
   1   4   6  210.96    7.99
   1  -4  -6  201.72    7.86
   1   4   6  206.70    4.46
   1   4   7   45.78    3.67
   1   4   7   48.37    2.88
  -1   4  -7   42.20    3.22
  -1  -4   7   45.95    3.53
  -1  -4   7   46.18    3.48
   1  -4  -7   43.77    3.65
  -1  -4   7   44.10    3.19
   1   4   7   42.50    3.60
  -1   4  -7   47.78    3.21
   1   4   8   28.12    2.29
   1   4   8   32.46    3.34
  -1   4  -8   24.88    2.59
  -1  -4   8   27.91    3.00
   1   4   8   25.29    2.41
  -1  -4   8   24.94    2.63
  -1  -4   8   27.94    2.80
   1  -4  -8   25.61    3.03
   1  -4  -8   28.23    3.22
   1   4   8   24.26    2.97
   1   4   8   24.54    2.94
  -1  -4   8   25.97    1.21
  -1   4  -9   52.53    3.87
  -1  -4   9   56.11    4.05
  -1  -4   9   46.85    4.01
   1   4   9   56.88    3.95
   1  -4  -9   51.66    4.43
  -1  -4   9   55.88    4.13
   1  -4  -9   52.63    4.53
  -1  -4   9   55.10    2.20
   1   4   9   53.24    3.27
   1   4  10   -0.01    0.83
  -1   4 -10    3.21    1.56
  -1  -4  10   -1.54    1.39
   1   4  10    3.68    1.47
  -1  -4  10    1.38    1.57
   1  -4 -10    0.45    1.46
  -1  -4  10    1.57    1.30
   1  -4 -10    1.24    1.81
  -1  -4  10    0.96    0.60
  -1   4 -11  173.16    7.72
  -1  -4  11  194.23    8.93
   1   4  11  175.81    7.75
  -1  -4  11  182.63    5.47
   1  -4 -11  172.98    9.20
   1  -4 -11  173.00    9.15
  -1   4 -11  180.18    7.02
   1   4  11  190.45    6.88
  -1   4 -12   26.65    3.06
   1   4  12   24.11    3.02
  -1  -4  12   27.67    3.60
  -1   4 -12   30.58    4.36
   1  -4 -12   26.15    3.75
   1   4  12   25.96    2.53
  -1   4 -12   24.15    2.49
   1   4  12   26.39    2.15
  -1   4 -13   20.42    2.70
   1   4  13   14.94    2.55
  -1  -4  13   24.33    3.51
  -1   4 -13   21.38    3.92
   1  -4 -13   20.67    3.79
   1   4  13   22.53    3.62
   1   4  13   23.29    2.44
   1   4  13   20.56    2.07
  -1   4 -14    4.26    1.70
   1  -4 -14    3.77    2.52
   1   4  14    0.96    1.91
  -1   4 -14    3.66    2.59
  -1  -4  14    4.80    1.93
   1   4  14    2.74    1.43
  -1   4 -15   10.13    2.30
   1   4  15   12.11    2.51
  -1  -4  15   10.80    3.01
   1  -4 -15    3.57    2.57
  -1   4 -15   13.60    3.74
   1   4  15    5.58    2.70
  -1  -4  16   11.18    3.10
   1   4  16    9.23    3.41
  -1   4 -16    7.70    3.32
   1  -4 -16    4.90    2.31
  -1  -4  17    3.08    2.28
   1   4  17   -0.58    2.76
  -1  -4  17    0.90    2.41
  -1   5  17   -0.34    2.57
  -1   5  16   60.38    6.75
   1   5 -16   68.34    7.92
   1  -5  16   61.53    6.47
   1   5 -15    0.00    1.30
  -1  -5 -15    1.53    2.29
  -1   5  15    4.34    2.90
   1   5 -15    1.70    2.52
   1  -5  15   -3.66    3.01
   1   5 -14    3.39    1.54
   1   5 -14    7.57    3.20
  -1   5  14    4.02    2.37
  -1  -5 -14   -0.43    1.51
   1  -5  14    5.78    2.50
   1   5 -13   20.52    2.81
  -1   5  13   21.27    2.50
   1  -5  13   22.79    3.64
   1   5 -13   23.37    4.33
  -1   5  13   23.21    3.83
  -1  -5 -13   12.95    3.04
  -1   5  12    0.03    0.71
   1  -5  12   -0.66    1.14
   1   5 -12    0.10    1.10
  -1   5  12    1.02    1.18
   1  -5  12   -0.51    1.79
  -1  -5 -12   -0.32    1.63
  -1   5  12   -0.39    1.81
  -1   5  12    1.19    0.72
  -1   5  11    0.68    0.69
   1   5 -11    0.07    1.24
   1  -5  11    0.98    1.35
  -1   5  11   -0.05    0.89
   1  -5  11    0.57    0.82
  -1   5  11   -1.11    2.00
  -1  -5 -11    0.45    1.46
  -1   5  11   -0.89    0.71
   1   5 -10  175.33    7.69
  -1   5  10  179.06    5.98
   1  -5  10  184.96    8.96
  -1   5  10  181.35    6.41
   1  -5  10  170.33    5.63
  -1   5  10  174.95    9.06
  -1  -5 -10  169.80    8.75
  -1   5  10  176.11    5.14
   1   5  -9  135.27    6.52
  -1  -5  -9  140.49    7.81
  -1   5   9  146.28    5.19
   1  -5   9  150.80    7.69
  -1   5   9  137.03    5.22
  -1  -5  -9  137.92    7.39
  -1   5   9  140.67    7.81
  -1   5   9  138.00    4.15
   1   5  -8   86.26    4.95
  -1  -5  -8   76.75    5.49
  -1   5   8   86.18    3.84
  -1  -5  -8   83.65    2.54
  -1   5   8   84.02    3.70
   1  -5   8   77.01    5.13
  -1  -5  -8   86.11    2.77
   1  -5   8   86.45    5.53
  -1  -5  -8   81.39    5.33
   1   5  -8   76.72    2.99
  -1   5   8   85.33    5.75
  -1   5   8   82.53    2.78
  -1  -5  -7   25.15    3.06
  -1   5   7   27.96    3.29
   1   5  -7   24.14    2.53
  -1   5   7   24.98    2.05
  -1  -5  -7   25.35    1.43
   1  -5   7   23.13    2.77
   1  -5   7   23.50    2.74
  -1   5   7   24.92    1.83
   1   5  -7   29.17    3.13
   1  -5   7   30.30    2.14
  -1   5   7   21.30    2.93
   1   5  -7   25.13    1.62
  -1   5   7   25.91    3.04
  -1   5   7   24.03    1.26
   1   5  -6   63.58    3.95
  -1  -5  -6   61.61    2.47
  -1   5   6   64.21    3.31
  -1  -5  -6   62.00    4.46
   1  -5   6   64.08    4.27
   1  -5   6   58.97    4.14
  -1   5   6   64.09    4.57
   1   5  -6   58.94    2.55
   1  -5   6   63.80    2.83
   1  -5   6   59.20    2.56
  -1   5   6   63.38    1.95
   1   5  -5  127.12    5.55
  -1  -5  -5  124.28    3.97
  -1   5   5  132.10    3.46
  -1  -5  -5  128.96    6.27
   1  -5   5  123.39    5.73
  -1   5   5  124.63    6.12
   1  -5   5  126.58    3.85
   1  -5   5  126.69    3.96
  -1   5   5  124.87    3.00
  -1  -5  -4  613.26   15.58
   1   5  -4  604.49   14.59
  -1  -5  -4  599.10   12.58
  -1   5   4  610.62   12.08
   1  -5   4  620.86   11.60
   1  -5   4  594.60   12.37
  -1   5   4  615.34   15.33
   1  -5   4  597.63   14.80
  -1   5   4  583.48   11.70
  -1   5   3  630.97   12.99
  -1  -5  -3  639.43   13.30
   1   5  -3  618.73   14.74
   1  -5   3  655.96   13.07
  -1  -5  -3  640.93   15.54
  -1   5   3  622.29   12.34
   1  -5   3  629.12   14.73
   1  -5   3  629.12   13.12
   1   5  -3  627.54   11.68
  -1   5   2  738.65   15.28
  -1  -5  -2  747.26   15.40
   1   5  -2  735.06   16.34
   1  -5   2  759.43   15.15
  -1   5   2  733.03   16.94
  -1  -5  -2  711.17   16.82
  -1   5   2  720.61   14.41
   1  -5   2  734.93   16.03
   1   5  -2  746.02   14.36
   1  -5   2  720.43   15.17
  -1   5   2  765.97   17.05
  -1  -5  -2  759.89   13.37
  -1   5   1 1123.81   21.86
   1  -5   1 1120.75   21.68
  -1   5   1 1113.99   22.54
  -1  -5  -1 1105.06   22.78
  -1  -5  -1 1112.20   21.89
   1   5  -1 1109.18   22.36
   1  -5   1 1107.56   21.66
   1  -5   1 1122.10   22.78
   1   5  -1 1114.06   22.35
  -1   5   1 1067.47   20.92
  -1   5   1 1122.85   22.68
   1   5  -1 1138.63   21.12
   1  -5   1 1106.13   21.77
   1   5   0    1.07    0.80
   1  -5   0    0.96    0.72
  -1  -5   0    1.19    0.83
  -1   5   0    1.04    0.73
   1   5   0    0.72    0.58
  -1   5   0   -0.01    0.56
   1  -5   0    0.46    0.58
   1  -5   0    0.19    0.58
  -1  -5   0    0.02    0.61
  -1   5   0   -0.83    0.81
   1   5   0    0.34    0.62
  -1   5   0    0.63    0.63
   1   5   1 1147.34   21.72
  -1   5  -1 1113.65   22.39
  -1  -5   1 1101.16   21.68
   1  -5  -1 1139.94   21.86
  -1   5  -1 1094.42   21.81
   1  -5  -1 1098.92   20.46
   1   5   1 1072.55   21.36
   1  -5  -1 1111.56   22.44
  -1   5  -1 1163.19   21.60
   1   5   1 1132.40   22.11
  -1   5  -2  759.35   16.67
   1  -5  -2  720.02   16.75
   1   5   2  749.75   15.35
   1   5   2  761.06   16.37
   1  -5  -2  750.27   15.37
  -1   5  -2  732.39   16.30
  -1  -5   2  732.27   15.98
   1   5   2  724.89   16.52
   1  -5  -2  722.14   15.47
   1  -5  -2  722.37   16.79
   1  -5  -2  739.18   13.84
  -1   5  -3  655.30   15.30
   1   5   3  665.08   14.76
   1  -5  -3  624.94   15.56
  -1  -5   3  655.61   14.81
  -1   5  -3  643.04   15.19
   1  -5  -3  639.68   13.29
   1  -5  -3  637.84   15.57
   1  -5  -3  606.93   14.39
   1  -5  -3  637.08   11.71
   1  -5  -4  595.02   15.64
   1   5   4  642.21   14.49
  -1   5  -4  603.16   15.02
   1  -5  -4  619.04   12.50
  -1  -5   4  641.82   15.01
   1  -5  -4  620.56   15.51
  -1   5  -4  610.40   11.23
   1   5   4  669.39   15.43
   1  -5  -4  597.62   14.64
   1  -5  -4  616.17   11.14
  -1  -5   5  132.84    5.91
   1  -5  -5  133.64    6.37
   1   5   5  130.09    5.17
  -1   5  -5  127.20    5.75
   1  -5  -5  116.30    5.52
   1   5   5  130.82    5.98
   1  -5  -5  119.22    5.96
  -1  -5   5  128.10    5.69
   1  -5  -5  129.82    3.63
  -1   5  -6   59.00    3.94
   1  -5  -6   59.59    4.41
   1   5   6   63.36    3.51
  -1  -5   6   62.78    4.11
  -1  -5   6   65.85    4.17
   1  -5  -6   60.86    4.13
   1   5   6   54.81    4.12
   1  -5  -6   62.08    4.39
   1   5   7   28.22    3.04
  -1   5  -7   26.61    2.75
   1   5   7   29.12    2.40
  -1  -5   7   30.52    3.03
  -1   5  -7   23.15    2.87
  -1  -5   7   27.03    2.83
   1  -5  -7   27.71    3.12
   1  -5  -7   22.59    2.87
   1   5   7   22.88    2.85
   1   5   7   26.69    3.03
  -1   5  -8   78.95    4.92
   1   5   8   86.45    4.25
  -1  -5   8   68.43    4.86
  -1  -5   8   88.14    5.25
  -1  -5   8   86.65    4.80
   1  -5  -8   81.49    5.37
   1   5   8   76.30    2.14
   1   5   8   77.36    2.20
  -1   5  -8   83.78    4.79
   1   5   9  151.25    5.98
  -1   5  -9  139.13    6.78
   1   5   9  140.88    6.21
  -1  -5   9  145.84    7.30
  -1  -5   9  141.65    6.63
   1  -5  -9  133.77    7.45
   1   5   9  133.65    3.60
   1   5   9  135.42    3.71
  -1   5  -9  144.75    6.46
  -1   5 -10  167.82    7.83
   1   5  10  184.48    7.54
  -1  -5  10  179.56    8.52
  -1  -5  10  175.95    7.83
   1  -5 -10  168.88    8.79
   1   5  10  187.87    6.97
   1   5  10  173.37    4.70
  -1   5 -10  189.51    7.61
   1   5  10  182.50    4.92
   1   5  11    0.19    1.00
  -1   5 -11   -0.85    1.36
  -1  -5  11    0.82    1.50
   1   5  11    1.05    1.18
   1  -5 -11    1.11    1.88
   1  -5 -11    0.31    1.50
   1   5  11    0.21    0.55
   1   5  11   -0.80    0.74
  -1   5 -11    1.55    1.27
   1   5  12    1.12    1.03
  -1  -5  12   -0.09    1.75
  -1   5 -12    1.51    1.18
   1   5  12    0.68    1.14
   1  -5 -12    0.79    1.80
   1  -5 -12    2.23    2.01
   1   5  12    1.10    0.72
  -1   5 -13   20.86    2.99
   1   5  13   21.32    2.92
  -1  -5  13   24.77    3.73
   1  -5 -13   23.53    3.95
   1   5  13   18.52    3.50
  -1   5 -13   20.68    4.01
   1   5  13   24.16    2.57
  -1   5 -14    2.91    1.60
   1  -5 -14    3.31    2.65
   1   5  14    0.73    2.10
  -1   5 -14    1.97    2.54
   1   5  14    3.66    1.56
  -1  -5  14    4.55    2.58
  -1   5 -15    0.08    1.41
   1  -5 -15    3.11    2.80
   1   5  15    3.46    2.79
  -1   5 -15   -1.28    2.37
   1   5  15    0.53    1.50
  -1  -5  15    2.73    2.10
  -1   5 -16   63.11    5.34
  -1   5 -16   66.34    7.65
   1   5  16   59.59    6.55
  -1  -5  16   56.96    6.06
   1   5  17    4.72    2.77
   1   6 -16    0.42    1.92
  -1   6  16   -3.62    2.91
   1   6 -15   -0.38    1.73
   1   6 -15    1.77    2.18
  -1   6  15    0.08    2.43
  -1  -6 -15    3.63    2.87
   1  -6  15   -1.31    2.09
   1   6 -14   22.50    3.24
   1   6 -14   23.30    4.82
  -1  -6 -14   20.66    3.92
  -1   6  14   26.09    4.70
   1  -6  14   24.67    4.11
   1   6 -13    5.04    1.71
  -1  -6 -13    8.24    2.63
  -1   6  13    1.65    2.54
   1  -6  13    8.33    2.87
  -1   6  12    1.44    0.96
   1   6 -12   -0.52    1.54
   1  -6  12   -0.28    2.21
  -1   6  12    1.43    0.97
  -1  -6 -12    0.40    1.86
  -1   6  12    1.97    2.05
   1   6 -11   17.32    2.67
  -1   6  11   18.93    2.00
  -1   6  11   16.40    1.98
   1  -6  11   17.30    3.19
  -1   6  11   14.16    3.10
  -1  -6 -11   18.13    3.18
   1   6 -11   18.45    2.40
  -1   6  11   17.96    1.30
   1   6 -10   10.73    2.23
  -1  -6 -10   12.76    2.75
  -1   6  10   12.53    1.70
  -1   6  10   12.75    1.61
   1  -6  10   19.87    3.16
   1  -6  10   16.01    1.37
  -1  -6 -10   12.58    2.61
  -1   6  10   11.02    2.92
  -1   6  10   13.71    1.04
   1   6  -9  421.62   13.13
  -1   6   9  422.51   11.14
  -1  -6  -9  426.78   15.02
  -1   6   9  426.48   10.55
   1  -6   9  435.11   14.41
  -1   6   9  414.98   14.84
   1  -6   9  402.06    9.12
  -1  -6  -9  420.00   14.21
  -1   6   9  406.01    8.03
   1   6  -8  104.14    5.80
  -1  -6  -8  111.71    3.29
  -1  -6  -8  101.25    6.60
  -1   6   8  119.44    5.01
   1  -6   8  113.84    6.51
  -1   6   8  103.85    4.16
  -1  -6  -8  108.01    6.39
   1  -6   8  103.80    3.55
   1   6  -8  107.22    3.40
  -1   6   8  102.65    2.53
  -1  -6  -7   93.17    6.16
  -1   6   7  108.54    4.86
  -1  -6  -7  107.86    3.61
   1   6  -7  111.79    5.81
   1  -6   7  106.60    4.08
   1   6  -7  104.82    3.55
   1  -6   7  107.76    3.62
   1  -6   7  110.24    6.11
  -1   6   7  109.40    4.05
  -1   6   6  159.40    7.61
  -1   6   6  160.78    6.00
  -1  -6  -6  146.33    4.63
  -1  -6  -6  148.06    7.39
   1   6  -6  150.77    6.62
  -1   6   6  150.60    7.43
   1  -6   6  140.62    4.39
   1  -6   6  147.52    4.57
   1  -6   6  150.80    7.10
   1  -6   6  148.17    6.95
  -1  -6  -5   74.68    3.25
  -1   6   5   73.23    2.82
  -1  -6  -5   65.83    4.82
   1   6  -5   75.44    4.45
  -1   6   5   69.32    4.67
   1  -6   5   72.07    2.65
   1  -6   5   72.62    3.02
   1  -6   5   66.46    4.32
  -1   6   5   67.43    2.70
  -1   6   4  346.15   11.21
   1   6  -4  347.84   10.45
  -1  -6  -4  349.71   11.27
  -1  -6  -4  354.46    8.89
  -1   6   4  351.90    8.37
  -1   6   4  337.48    7.95
   1  -6   4  352.94   10.56
  -1   6   4  356.23   10.98
   1  -6   4  351.75    8.50
  -1   6   3  171.66    7.04
   1   6  -3  172.87    6.56
   1  -6   3  165.90    5.36
  -1  -6  -3  163.93    5.52
  -1  -6  -3  162.57    6.89
  -1   6   3  171.40    5.39
  -1   6   3  165.96    4.90
   1  -6   3  174.88    6.48
   1   6  -3  171.08    4.47
   1  -6   3  172.69    5.39
  -1  -6  -3  159.81    3.35
  -1  -6  -2  383.79   11.38
  -1   6   2  392.90    9.92
  -1   6   2  415.66   11.48
   1   6  -2  411.25   11.05
  -1  -6  -2  400.26   10.17
   1  -6   2  373.71    9.81
   1  -6   2  413.50   10.65
  -1   6   2  380.75    9.21
   1  -6   2  389.88    9.87
   1   6  -2  418.26    9.30
  -1  -6  -2  412.22    8.08
   1  -6   1  358.31    9.89
   1   6  -1  409.33   10.72
  -1  -6  -1  398.70   10.28
  -1  -6  -1  376.89   10.90
  -1   6   1  398.33   10.20
  -1   6   1  392.12   10.71
  -1   6   1  413.12   11.02
   1   6  -1  405.79    9.62
   1  -6   1  395.64   10.19
   1  -6   1  377.87    9.93
  -1   6   1  379.85    9.46
   1   6  -1  388.05   10.55
  -1   6   0  717.52   15.81
  -1   6   0  703.27   15.37
  -1  -6   0  671.65   15.89
   1   6   0  727.71   15.66
   1  -6   0  707.80   15.68
   1   6   0  722.56   15.21
   1  -6   0  708.41   15.67
  -1   6   0  724.04   15.83
   1   6   0  711.94   15.47
   1  -6   0  736.65   15.98
  -1   6   0  690.33   14.91
   1  -6  -1  358.36   10.49
   1   6   1  387.83   10.07
  -1  -6   1  388.63   10.42
  -1   6  -1  403.25   10.76
  -1   6  -1  379.02   10.17
   1  -6  -1  392.38   10.26
   1   6   1  363.01    9.87
  -1  -6   1  387.18   10.00
   1  -6  -1  378.38    8.93
   1   6   1  396.09   10.51
   1  -6  -1  392.46   10.73
  -1   6  -1  404.19   10.04
   1   6   2  417.78   11.06
  -1   6  -2  415.93   11.25
   1   6   2  413.91   10.13
   1  -6  -2  396.46   11.32
   1  -6  -2  404.03   10.13
   1   6   2  380.94    9.77
  -1   6  -2  379.66   10.72
  -1  -6   2  398.59   10.47
   1  -6  -2  378.07    9.88
  -1   6  -2  418.91    9.78
   1  -6  -2  389.14   11.17
   1  -6  -2  408.88    8.50
   1  -6  -3  168.21    7.01
   1   6   3  174.02    6.51
   1   6   3  173.59    5.65
  -1   6  -3  163.85    6.70
   1  -6  -3  173.96    5.64
  -1  -6   3  175.69    6.48
  -1   6  -3  164.58    6.72
   1  -6  -3  172.50    7.02
   1  -6  -3  160.43    6.02
   1  -6  -3  174.50    4.12
   1   6   4  365.96   10.34
  -1   6  -4  358.69   10.85
   1  -6  -4  356.43   11.41
  -1  -6   4  372.58   10.64
   1  -6  -4  343.86    8.66
  -1   6  -4  359.11   11.06
   1  -6  -4  352.36   10.28
   1   6   4  348.75   10.96
   1  -6  -4  348.38   11.18
  -1   6  -4  353.83    7.68
   1  -6  -4  353.54    6.81
  -1   6  -5   71.91    4.47
  -1  -6   5   72.55    4.57
   1   6   5   77.93    4.20
   1  -6  -5   73.90    4.95
   1   6   5   77.07    4.72
   1  -6  -5   65.33    4.18
   1  -6  -5   66.65    4.57
  -1  -6   5   72.47    4.40
  -1   6  -5   70.68    4.57
   1  -6  -5   67.49    2.87
   1   6   6  150.07    7.22
  -1   6  -6  144.86    6.78
   1   6   6  151.04    6.13
   1  -6  -6  156.26    7.57
   1  -6  -6  147.17    6.84
   1   6   6  153.70    7.31
   1  -6  -6  142.38    7.09
   1   6   6  140.75    6.98
   1  -6  -6  149.64    4.14
  -1  -6   6  159.51    6.94
  -1   6  -6  144.28    7.07
  -1  -6   6  143.44    6.83
   1   6   7  116.25    5.28
  -1   6  -7  113.48    6.02
   1  -6  -7  105.10    6.54
   1  -6  -7  108.25    6.31
   1  -6  -7  101.94    5.93
  -1  -6   7  121.16    6.29
  -1   6  -8  104.11    6.02
   1   6   8  113.53    5.29
  -1  -6   8  122.60    6.65
  -1  -6   8  117.12    5.68
   1  -6  -8  103.65    6.31
  -1   6  -9  415.66   13.35
   1   6   9  415.40   11.83
   1   6   9  414.83   11.88
  -1  -6   9  418.28   13.92
  -1  -6   9  408.46   12.47
   1  -6  -9  397.45   14.11
  -1   6  -9  420.30   12.80
   1   6  10   11.65    1.78
  -1  -6  10   14.34    2.77
  -1   6 -10   12.86    2.26
   1   6  10   10.16    1.80
  -1  -6  10   12.00    2.20
   1  -6 -10   14.26    2.94
  -1   6 -10   16.59    2.48
   1   6  11   17.55    2.25
   1  -6 -11   21.70    3.63
  -1  -6  11   19.06    3.12
   1   6  11   16.49    2.37
  -1   6 -11   17.75    2.77
   1   6  12    2.55    1.19
   1  -6 -12    0.74    1.91
  -1   6 -12    2.44    1.55
   1   6  12    1.72    1.28
  -1  -6  12    3.45    2.16
   1   6  13    3.63    1.19
  -1   6 -13    9.07    2.30
  -1  -6  13    6.42    2.64
   1   6  13    3.64    1.42
  -1   6 -14   22.92    3.27
   1   6  14   22.39    4.28
  -1   6 -14   19.95    4.36
  -1  -6  14   21.60    3.83
   1   6  14   24.92    3.18
  -1   6 -15    3.79    2.15
  -1   6 -15    3.66    2.89
   1   6  15    3.04    2.88
  -1  -6  15    2.70    2.39
  -1   6 -16    0.73    1.91
   1   6  16    1.33    2.59
  -1  -6  16   -2.15    2.17
   1   7 -16    7.04    2.68
   1   7 -15    3.24    2.25
  -1   7  15    6.36    2.73
   1   7 -15    2.03    2.96
   1  -7  15    1.71    2.07
   1   7 -14   -0.08    1.77
  -1  -7 -14    1.22    2.52
  -1   7  14    0.66    2.61
   1  -7  14    3.47    2.22
   1   7 -13   13.68    2.85
  -1  -7 -13   23.29    4.10
  -1   7  13   29.26    5.07
   1  -7  13   26.62    4.35
  -1   7  12    2.71    1.30
   1   7 -12    1.12    1.39
  -1   7  12    4.78    2.81
  -1  -7 -12    2.85    2.64
   1  -7  12   -0.05    2.09
  -1   7  11   47.01    3.40
   1   7 -11   45.56    4.38
  -1  -7 -11   40.87    4.72
  -1   7  11   37.24    4.85
  -1   7  11   43.65    3.04
   1  -7  11   42.72    4.68
  -1  -7 -10  106.27    7.71
  -1   7  10  110.86    5.27
   1   7 -10  101.75    6.33
   1  -7  10  106.32    7.10
  -1   7  10  108.54    4.63
   1  -7  10  106.42    2.98
  -1   7  10  109.80    7.79
  -1  -7 -10   96.29    6.77
   1  -7  10  103.65    2.96
   1   7  -9    4.53    1.58
  -1   7   9    3.39    0.97
  -1  -7  -9    3.04    1.95
  -1   7   9    2.49    0.92
  -1  -7  -9    4.06    0.60
   1  -7   9    6.55    2.10
  -1  -7  -9    3.74    1.91
  -1   7   9    3.51    1.98
   1  -7   9    3.99    0.71
  -1  -7  -8    9.23    2.57
   1   7  -8   16.18    2.46
  -1  -7  -8   14.37    1.27
  -1   7   8   15.59    2.07
  -1  -7  -8    9.86    2.35
   1  -7   8   14.43    1.17
   1   7  -8   12.54    1.06
  -1   7   8   12.19    1.41
   1  -7   8   13.29    2.59
  -1   7   7   65.25    4.09
  -1  -7  -7   71.06    3.10
   1   7  -7   68.82    4.81
  -1  -7  -7   57.32    5.13
   1   7  -7   64.14    2.73
   1  -7   7   70.22    2.80
   1  -7   7   69.78    3.08
   1  -7   7   69.53    4.99
  -1   7   6   73.40    4.29
  -1  -7  -6   65.16    5.18
   1   7  -6   63.49    4.50
  -1  -7  -6   74.73    3.35
  -1   7   6   68.17    2.76
   1  -7   6   67.06    2.90
   1  -7   6   62.92    2.67
   1  -7   6   58.87    4.44
  -1   7   6   60.71    2.80
   1   7  -5   34.91    3.28
  -1  -7  -5   31.17    2.27
  -1  -7  -5   32.15    3.53
  -1   7   5   34.27    2.13
   1  -7   5   33.02    2.13
   1  -7   5   31.68    1.68
  -1   7   5   31.05    1.96
   1  -7   5   30.66    3.10
  -1  -7  -4  312.82   11.04
  -1   7   4  329.59    8.45
   1   7  -4  317.30   10.31
  -1   7   4  315.40   11.03
  -1  -7  -4  316.59    8.82
   1  -7   4  303.46    8.58
   1  -7   4  312.73   10.15
  -1   7   4  306.01    7.84
   1   7  -4  293.32   10.38
   1  -7   4  320.06    8.27
  -1   7   4  326.45   11.00
   1   7  -3   64.01    4.11
  -1   7   3   60.69    4.26
  -1   7   3   68.24    3.45
   1  -7   3   58.12    3.32
  -1  -7  -3   52.38    4.13
  -1  -7  -3   63.67    3.46
   1  -7   3   64.00    3.96
  -1   7   3   62.33    3.01
   1   7  -3   59.40    4.08
   1   7  -3   60.87    2.69
   1  -7   3   60.79    3.19
  -1   7   3   58.25    4.22
  -1  -7  -3   60.82    1.80
  -1   7   2    5.31    1.04
   1   7  -2    4.54    1.27
   1  -7   2    6.73    1.41
   1  -7   2    3.33    1.17
   1  -7   2    5.79    1.19
  -1   7   2    5.06    1.38
  -1   7   2    5.85    1.21
  -1  -7  -2    5.66    1.51
   1   7  -2    4.24    1.30
  -1   7   2    6.45    1.48
  -1  -7  -2    4.79    0.68
   1   7  -2    4.54    0.92
   1  -7   2    5.09    1.08
   1   7  -1   69.93    4.08
   1  -7   1   65.19    3.79
  -1   7   1   71.52    3.92
  -1   7   1   63.01    3.95
  -1  -7  -1   74.79    4.49
   1  -7   1   69.27    3.79
   1   7  -1   71.75    3.59
   1  -7   1   74.11    4.34
   1   7  -1   67.88    4.04
   1  -7   1   63.97    3.53
  -1   7   1   68.25    3.51
  -1  -7   0   34.81    2.99
  -1   7   0   33.84    2.79
   1  -7   0   31.65    2.76
   1   7   0   33.35    2.70
   1  -7   0   31.67    2.81
   1   7   0   36.82    2.69
  -1   7   0   29.74    2.57
  -1   7   0   36.36    2.63
   1  -7   0   33.38    2.32
   1   7   0   32.91    2.66
   1  -7  -1   66.58    4.22
  -1  -7   1   62.01    3.87
  -1  -7   1   70.21    4.16
  -1   7  -1   72.25    4.20
   1   7   1   72.80    3.92
   1   7   1   66.33    3.70
  -1   7  -1   76.13    4.12
   1  -7  -1   72.79    4.25
  -1   7  -1   72.52    3.84
   1   7   2    5.04    1.10
   1   7   2    4.35    1.21
   1  -7  -2    4.57    1.46
  -1   7  -2    4.66    1.24
  -1  -7   2    5.95    1.33
   1  -7  -2    4.43    1.05
  -1   7  -2    6.35    1.54
   1  -7  -2    5.66    1.56
   1  -7  -2    5.76    0.86
  -1   7  -2    6.36    1.15
   1   7   3   67.40    4.18
   1   7   3   64.08    3.48
  -1   7  -3   61.77    4.17
   1  -7  -3   61.02    4.40
   1  -7  -3   58.22    3.33
  -1  -7   3   66.50    4.01
  -1   7  -3   60.21    4.08
   1   7   3   55.34    3.29
   1   7   3   59.42    4.11
   1  -7  -3   63.34    4.33
   1  -7  -3   62.11    3.71
   1  -7  -3   66.84    2.33
   1  -7  -4  285.34   10.65
   1   7   4  321.17   10.86
  -1   7  -4  337.09   10.80
   1   7   4  331.85   10.25
  -1  -7   4  336.82   10.35
   1  -7  -4  315.03    8.62
  -1   7  -4  307.41   10.54
   1  -7  -4  324.55   10.95
   1   7   4  319.29   10.74
   1  -7  -4  307.49    9.79
   1  -7  -4  306.37    6.18
   1  -7  -5   33.18    3.56
   1   7   5   33.36    3.00
   1  -7  -5   33.31    3.51
   1   7   5   31.31    3.24
   1  -7  -5   30.47    2.99
  -1   7  -5   32.56    1.54
  -1   7  -5   27.42    3.00
  -1  -7   5   30.18    3.06
   1  -7  -5   31.32    2.14
  -1   7  -5   32.73    3.29
   1   7   6   77.53    4.53
   1  -7  -6   67.34    5.24
  -1   7  -6   67.22    4.77
   1  -7  -6   72.00    5.26
   1  -7  -6   64.44    4.57
   1  -7  -6   66.57    2.94
  -1  -7   6   62.75    4.55
  -1   7  -7   62.46    4.79
   1   7   7   65.60    4.20
   1  -7  -7   63.04    5.24
   1  -7  -7   54.78    4.53
   1  -7  -7   66.89    5.20
  -1  -7   7   70.73    5.05
   1  -7  -7   68.61    2.52
   1  -7  -8   12.41    2.73
   1   7   8   16.38    2.27
   1  -7  -8   10.69    2.39
  -1  -7   8   14.33    2.48
  -1   7  -8   15.19    2.51
   1   7   9    2.74    1.28
  -1  -7   9    5.51    1.68
   1  -7  -9    2.37    1.74
  -1   7  -9    4.05    1.99
  -1  -7   9    4.54    2.16
  -1   7 -10  103.48    6.50
   1   7  10  116.53    5.87
   1  -7 -10  111.08    7.40
  -1  -7  10  105.29    5.99
  -1  -7  10  117.66    7.25
   1   7  10  110.65    5.65
   1   7  11   39.75    3.47
  -1   7 -11   35.54    3.91
   1  -7 -11   44.13    4.86
  -1  -7  11   51.40    5.01
   1   7  11   44.77    3.69
  -1   7 -12    1.28    1.37
   1   7  12    5.09    1.58
   1  -7 -12    0.75    2.11
  -1  -7  12    4.13    2.46
   1   7  12    3.30    1.41
  -1   7 -13   19.02    3.28
   1   7  13   23.29    2.77
   1  -7 -13   15.00    3.50
  -1  -7  13   24.46    4.04
   1   7  13   18.94    2.72
  -1   7 -14    2.52    1.85
   1   7  14    3.97    2.87
  -1  -7  14   -0.42    2.20
  -1   7 -15    0.71    2.05
   1   7  15    0.36    2.51
  -1   7 -15    2.31    2.31
  -1  -7  15    3.15    2.17
  -1   7 -16    8.56    2.64
   1   7  16   10.15    3.29
   1   8 -16   -0.21    1.91
   1   8 -15   -1.48    1.87
   1   8 -14   17.59    3.56
  -1   8  14   14.47    3.84
  -1  -8 -14   19.83    4.36
   1  -8  14   21.82    4.01
   1   8 -13   18.58    3.33
  -1   8  13   19.68    4.25
  -1  -8 -13   15.08    3.72
   1  -8  13   18.58    3.70
   1   8 -12    9.45    2.66
  -1   8  12    6.26    1.64
  -1  -8 -12    7.25    2.60
  -1   8  12    5.54    2.84
   1  -8  12    9.36    3.10
   1   8 -11   44.09    4.53
  -1   8  11   49.70    3.76
  -1  -8 -11   46.43    5.67
  -1   8  11   42.40    5.38
  -1  -8 -11   42.26    5.02
   1  -8  11   52.37    5.46
  -1   8  10   31.37    3.04
  -1  -8 -10   26.97    4.20
   1   8 -10   26.46    3.36
  -1   8  10   35.36    4.86
  -1  -8 -10   31.11    4.04
  -1   8  10   27.12    2.25
   1  -8  10   35.19    4.40
   1   8  -9   25.24    3.27
  -1  -8  -9   31.08    4.34
  -1   8   9   30.00    3.02
  -1   8   9   21.14    3.78
  -1  -8  -9   23.52    3.36
  -1  -8  -9   26.02    1.54
   1  -8   9   26.98    3.68
  -1   8   9   26.14    2.16
  -1   8   8   43.75    3.55
  -1  -8  -8   33.45    4.29
   1   8  -8   40.30    4.02
   1   8  -8   35.34    1.75
  -1  -8  -8   37.81    4.07
   1  -8   8   39.23    1.73
   1  -8   8   43.23    4.32
  -1   8   8   36.75    2.34
  -1  -8  -8   38.03    2.30
  -1  -8  -7   71.84    5.88
   1   8  -7   83.01    5.53
  -1   8   7   88.50    5.10
  -1  -8  -7   83.36    3.77
   1  -8   7   84.61    3.12
   1  -8   7   82.97    3.23
   1   8  -7   81.09    3.27
  -1   8   7   78.32    3.41
   1  -8   7   84.47    5.69
   1  -8   6   56.52    3.40
  -1   8   6   62.07    4.25
   1   8  -6   57.02    4.52
  -1   8   6   59.88    2.92
  -1  -8  -6   57.07    3.26
  -1  -8  -6   56.09    4.97
   1  -8   6   59.03    2.44
   1  -8   6   54.15    2.73
  -1   8   6   53.83    2.86
   1  -8   6   63.86    4.66
   1   8  -5   17.78    2.53
  -1   8   5   22.75    1.94
  -1  -8  -5   21.04    3.02
   1  -8   5   20.73    2.10
  -1  -8  -5   16.13    1.80
   1  -8   5   21.90    1.85
   1  -8   5   19.85    1.28
   1  -8   5   17.07    2.51
  -1   8   5   19.81    1.76
   1   8  -4  163.01    7.35
  -1   8   4  168.85    5.90
  -1  -8  -4  140.77    7.50
   1  -8   4  150.42    5.98
   1  -8   4  161.35    7.04
  -1   8   4  148.98    5.30
   1  -8   4  167.80    5.68
   1   8  -3  194.93    7.97
  -1   8   3  194.08    6.75
   1  -8   3  192.56    6.98
  -1   8   3  187.00    8.11
  -1  -8  -3  181.54    8.28
   1  -8   3  173.82    7.19
  -1   8   3  180.01    6.11
  -1   8   3  186.06    8.19
   1   8  -3  190.87    5.78
   1  -8   3  192.78    6.57
  -1  -8  -3  196.05    4.41
   1  -8   2    9.28    1.68
  -1  -8  -2    6.86    1.35
   1   8  -2    8.70    1.77
   1  -8   2    8.04    1.82
  -1   8   2    9.48    1.48
  -1  -8  -2    7.63    1.73
  -1   8   2   10.07    1.64
   1   8  -2    9.81    1.79
   1  -8   2    9.25    1.60
  -1   8   2    8.44    1.89
   1   8  -2    8.99    1.38
   1  -8   2    7.90    1.34
  -1  -8  -2    8.83    0.94
  -1   8   2    7.73    1.66
  -1  -8  -1   48.03    3.44
   1   8  -1   43.67    3.45
   1  -8   1   45.12    3.39
  -1   8   1   43.35    3.26
  -1  -8  -1   39.15    3.62
  -1   8   1   45.29    3.57
   1   8  -1   44.48    3.14
   1  -8   1   45.33    3.26
   1  -8   1   47.20    3.14
  -1   8   1   43.66    3.02
   1  -8   1   48.07    3.74
   1   8  -1   44.10    3.45
  -1   8   0  156.85    6.63
  -1  -8   0  156.74    6.68
   1   8   0  153.80    6.48
   1  -8   0  143.43    6.44
  -1  -8   0  143.47    6.79
   1  -8   0  145.28    6.42
  -1   8   0  150.71    6.12
   1  -8   0  156.58    6.78
   1   8   0  155.78    6.47
   1  -8   0  144.71    5.64
   1  -8  -1   43.79    3.61
  -1  -8   1   45.61    3.57
  -1   8  -1   48.77    3.74
  -1  -8   1   46.28    3.61
   1   8   1   46.62    3.36
   1   8   1   47.70    3.34
   1  -8  -1   46.46    3.44
  -1   8  -1   42.25    3.28
   1  -8  -1   44.56    3.65
   1   8   2    8.77    1.57
   1  -8  -2   10.18    1.99
   1   8   2   10.49    1.95
  -1  -8   2    8.88    1.77
  -1  -8   2    6.02    1.49
   1   8   2   11.22    1.71
  -1   8  -2    7.90    1.70
  -1   8  -2    9.42    1.80
  -1  -8   2   10.32    1.94
   1  -8  -2    7.04    1.76
   1  -8  -2    8.21    1.48
  -1   8  -2    9.81    1.47
   1  -8  -2    9.17    1.10
   1   8   2    9.12    1.76
  -1   8  -3  195.15    8.09
   1   8   3  199.13    8.07
   1   8   3  204.63    7.09
   1  -8  -3  193.31    8.39
  -1  -8   3  194.25    7.58
   1   8   3  197.22    6.93
  -1   8  -3  185.49    7.87
   1  -8  -3  191.74    8.20
   1   8   3  197.31    8.23
   1  -8  -3  186.35    7.13
   1  -8  -3  195.18    5.03
  -1   8  -4  162.76    7.51
   1  -8  -4  153.54    7.69
   1   8   4  165.79    7.27
   1  -8  -4  160.80    6.04
  -1  -8   4  159.49    6.99
   1   8   4  154.56    6.06
   1  -8  -4  159.45    6.78
   1  -8  -4  172.71    7.91
   1  -8  -4  147.15    3.59
   1   8   5   20.19    2.63
   1  -8  -5   20.48    2.97
   1  -8  -5   20.28    2.59
  -1   8  -5   20.74    1.49
   1  -8  -5   18.19    2.73
  -1  -8   5   19.11    2.62
  -1   8  -5   19.02    2.64
   1   8   5   17.27    1.95
   1  -8  -5   20.52    1.93
   1  -8  -6   54.29    4.91
  -1   8  -6   50.95    4.36
   1   8   6   48.50    3.98
   1  -8  -6   50.38    4.61
   1  -8  -6   62.26    4.60
   1  -8  -6   61.61    3.12
  -1  -8   6   60.64    4.56
   1   8   7   84.53    5.23
  -1   8  -7   92.86    5.99
   1  -8  -7   83.11    6.31
   1  -8  -7   75.71    5.43
  -1  -8   7   85.47    5.68
   1  -8  -7   85.54    3.40
   1   8   8   48.14    3.91
   1  -8  -8   36.63    4.50
  -1   8  -8   39.26    3.97
   1  -8  -8   34.91    3.87
  -1  -8   8   39.86    4.09
   1   8   9   31.54    3.14
   1  -8  -9   22.27    3.41
  -1  -8   9   25.22    2.80
  -1  -8   9   26.09    3.56
  -1   8  -9   25.55    3.46
   1   8  10   26.77    3.16
   1  -8 -10   23.61    3.79
  -1   8 -10   31.44    3.81
  -1  -8  10   34.59    4.18
   1   8  10   34.24    3.12
   1   8  11   49.11    4.03
  -1   8 -11   47.82    4.86
   1  -8 -11   44.18    5.03
  -1  -8  11   45.12    5.01
   1   8  11   51.00    3.94
  -1   8 -12    8.98    2.64
   1   8  12    7.00    1.79
   1  -8 -12    9.56    3.22
   1   8  12    2.41    1.27
  -1  -8  12    4.92    2.10
  -1   8 -13   16.34    3.28
   1  -8 -13   14.81    3.49
  -1  -8  13   11.30    3.05
  -1   8 -14   23.93    3.94
   1   8  14   19.95    4.49
  -1  -8  14   25.67    4.13
  -1   8 -15    2.41    1.92
   1   8  15    5.32    3.04
  -1   8 -16    0.82    2.26
   1   9 -15    3.46    2.25
   1   9 -14    3.88    2.27
   1   9 -13   19.41    3.53
  -1   9  13   16.09    4.09
  -1  -9 -13   25.19    4.38
   1  -9  13   17.05    3.83
   1   9 -12   30.12    4.17
  -1   9  12   25.94    4.72
  -1  -9 -12   19.65    3.98
   1  -9  12   16.16    3.59
  -1  -9 -11   19.21    4.15
  -1   9  11   20.14    2.78
   1   9 -11   14.61    3.27
  -1   9  11   21.36    4.28
  -1  -9 -11   18.23    3.84
   1  -9  11   18.08    3.50
   1   9 -10    5.21    1.88
  -1   9  10    2.80    1.18
  -1  -9 -10    0.40    2.61
  -1   9  10    3.84    2.94
  -1  -9 -10    5.95    2.35
   1  -9  10    2.87    1.98
  -1   9   9   39.02    3.65
  -1  -9  -9   33.93    4.63
   1   9  -9   32.41    3.97
  -1  -9  -9   32.31    4.14
  -1   9   9   36.99    4.92
   1  -9   9   36.32    4.40
  -1   9   9   35.53    2.51
   1   9  -8    3.34    1.73
  -1  -9  -8    2.55    2.04
  -1   9   8    5.53    1.76
  -1  -9  -8    1.08    1.64
   1  -9   8    2.02    0.42
  -1   9   8    3.18    1.01
  -1  -9  -8    2.72    0.91
   1  -9   8    2.11    1.50
   1  -9   7   39.74    3.07
  -1   9   7   42.24    3.73
  -1  -9  -7   31.46    4.22
   1   9  -7   34.31    3.79
   1  -9   7   36.89    2.02
  -1  -9  -7   41.95    2.91
  -1   9   7   35.59    2.44
   1  -9   7   39.03    4.06
  -1   9   6   38.73    2.59
   1   9  -6   33.74    3.72
  -1   9   6   43.27    3.80
   1  -9   6   39.44    3.05
  -1  -9  -6   41.88    4.61
   1  -9   6   39.06    1.79
   1  -9   6   41.69    2.46
  -1   9   6   37.81    2.56
   1  -9   6   41.86    4.09
   1  -9   5  151.73    6.33
   1   9  -5  155.28    7.81
  -1   9   5  165.90    6.06
  -1  -9  -5  147.58    8.39
   1  -9   5  152.72    7.58
  -1   9   5  154.73    5.60
   1  -9   5  161.95    5.63
   1  -9   5  159.65    4.15
  -1   9   4   11.47    1.58
  -1  -9  -4    9.85    1.65
   1  -9   4   10.03    2.01
  -1  -9  -4    9.89    2.29
   1  -9   4   10.55    1.76
  -1   9   4   10.47    1.67
   1   9  -4   13.26    2.37
   1  -9   4   12.10    1.61
  -1  -9  -3   24.99    3.29
  -1  -9  -3   22.41    2.45
  -1   9   3   25.36    2.44
   1   9  -3   21.68    2.83
   1  -9   3   23.81    2.61
  -1   9   3   26.72    2.41
   1  -9   3   24.42    2.82
   1  -9   3   25.60    2.39
   1   9  -3   25.58    2.10
  -1  -9  -3   26.01    1.36
  -1  -9  -2   44.67    4.13
  -1   9   2   50.66    3.67
   1   9  -2   52.50    4.08
  -1  -9  -2   45.88    3.57
   1  -9   2   49.33    3.75
   1  -9   2   52.54    3.74
  -1   9   2   47.06    3.26
   1  -9   2   53.18    3.60
   1   9  -2   49.78    3.23
  -1  -9  -2   49.54    2.35
   1   9  -1   26.92    3.00
   1  -9   1   30.66    2.98
  -1  -9  -1   28.53    3.32
  -1   9   1   28.95    2.82
  -1  -9  -1   27.84    2.92
   1  -9   1   26.80    2.78
  -1   9   1   32.66    3.22
   1  -9   1   27.95    2.63
  -1   9   1   27.53    2.71
  -1  -9   0  287.28   10.49
   1  -9   0  284.65   10.19
  -1   9   0  300.61   10.17
   1   9   0  296.58   10.09
  -1   9   0  290.97    9.97
   1  -9   0  296.46    9.97
  -1   9   0  271.68    9.38
   1   9   0  288.95    9.89
   1  -9   0  278.40   10.20
   1  -9   0  286.26    8.86
   1  -9  -1   35.64    3.50
  -1   9  -1   32.24    3.22
  -1  -9   1   35.64    3.46
   1   9   1   35.80    3.20
   1  -9  -1   34.53    3.25
   1   9   1   37.15    3.23
  -1   9  -1   27.63    2.90
   1  -9  -1   33.19    3.37
   1   9   1   33.78    3.20
   1   9   2   50.71    4.12
  -1   9  -2   54.91    4.30
  -1  -9   2   47.66    3.86
   1   9   2   50.91    3.75
   1  -9  -2   43.89    4.01
   1   9   2   53.43    3.76
  -1  -9   2   50.33    3.75
   1  -9  -2   50.00    3.77
  -1   9  -2   48.29    3.95
   1  -9  -2   44.96    3.98
   1  -9  -2   53.87    3.54
   1   9   2   51.14    4.08
   1  -9  -2   52.80    2.70
   1   9   3   29.59    2.81
   1   9   3   24.98    2.93
   1  -9  -3   25.91    3.30
  -1  -9   3   28.26    2.96
  -1   9  -3   32.03    3.41
   1   9   3   25.20    2.53
   1  -9  -3   28.73    2.76
  -1  -9   3   27.71    2.97
   1  -9  -3   21.26    2.89
   1  -9  -3   23.53    2.61
   1  -9  -3   28.73    1.72
   1   9   4    9.04    1.94
   1  -9  -4   13.77    2.58
   1   9   4   12.94    1.84
  -1  -9   4   12.26    2.06
  -1   9  -4   10.54    2.27
   1   9   4    8.67    1.54
  -1  -9   4   10.16    2.07
   1  -9  -4   10.25    2.28
   1  -9  -4   11.01    1.83
   1  -9  -4    9.01    0.75
   1   9   5  164.06    7.68
  -1   9  -5  181.94    8.46
   1  -9  -5  150.16    8.32
   1  -9  -5  167.46    8.41
  -1   9  -5  152.79    5.06
   1  -9  -5  165.35    7.56
   1   9   5  150.21    6.23
  -1  -9   5  157.10    7.56
   1  -9  -6   43.64    4.51
  -1   9  -6   40.93    4.15
   1   9   6   45.54    3.98
   1  -9  -6   39.66    4.25
  -1   9  -6   38.45    1.72
   1  -9  -6   38.12    3.77
   1  -9  -6   39.72    2.75
   1   9   6   39.29    3.13
  -1  -9   6   38.14    3.89
  -1   9  -7   39.83    4.18
   1   9   7   34.81    3.54
   1  -9  -7   28.95    3.99
   1  -9  -7   33.91    3.86
  -1  -9   7   43.22    4.31
   1  -9  -7   38.20    2.48
   1   9   7   38.45    3.05
   1   9   8    3.77    1.42
   1  -9  -8    0.17    1.85
   1  -9  -8    1.37    1.54
  -1  -9   8    1.05    1.57
  -1   9  -8    1.09    1.36
  -1   9  -9   33.53    3.96
   1   9   9   35.23    3.57
   1  -9  -9   34.79    4.38
  -1  -9   9   32.95    4.03
   1   9  10    6.23    1.68
  -1   9 -10    4.74    1.93
   1  -9 -10    3.33    2.15
  -1  -9  10    2.34    2.16
  -1   9 -11   20.10    3.63
   1   9  11   14.58    2.50
   1  -9 -11   14.05    3.36
   1   9  11   17.86    2.37
  -1  -9  11   14.67    3.10
  -1   9 -12   23.55    3.88
   1   9  12   27.43    3.36
   1  -9 -12   17.83    3.71
  -1  -9  12   26.54    4.32
  -1   9 -13   24.10    4.01
   1  -9 -13   14.60    3.38
  -1  -9  13   24.62    4.18
  -1   9 -14    3.07    2.05
   1   9  14    8.94    3.75
   1  10 -13   52.34    5.55
   1  10 -12   19.17    3.66
  -1 -10 -12   22.03    4.19
  -1  10  12   17.03    4.15
   1 -10  12   25.09    4.29
  -1 -10 -11   30.87    5.04
   1  10 -11   30.36    4.30
  -1  10  11   40.08    4.01
  -1 -10 -11   40.58    5.20
  -1  10  11   38.31    5.63
   1 -10  11   30.69    4.50
  -1 -10 -10   -3.08    2.65
  -1  10  10    1.87    1.40
   1  10 -10   -0.03    1.81
  -1  10  10   -1.45    2.77
  -1 -10 -10   -0.54    2.19
   1 -10  10    0.44    2.10
   1  10  -9    7.34    2.44
  -1 -10  -9    7.53    2.77
  -1  10   9    9.46    2.18
   1 -10   9    7.70    1.63
  -1 -10  -9    6.95    2.43
  -1  10   9    3.90    2.36
   1 -10   9   11.58    2.79
  -1  10   8    5.98    1.77
   1  10  -8    7.16    2.33
  -1 -10  -8    3.40    2.38
   1 -10   8    5.94    1.49
  -1 -10  -8    7.87    2.33
   1 -10   8    2.67    2.08
   1 -10   7  134.41    6.11
  -1  10   7  139.19    7.41
  -1 -10  -7  127.54    8.56
   1  10  -7  132.32    7.77
  -1 -10  -7  118.02    7.33
   1 -10   7  132.30    4.17
   1 -10   7  126.61    7.58
  -1  10   6  159.22    5.99
  -1  10   6  156.10    7.86
   1  10  -6  147.80    8.09
   1 -10   6  142.99    6.46
  -1 -10  -6  135.30    8.59
   1 -10   6  149.35    5.17
  -1 -10  -6  145.50    6.34
   1 -10   6  143.14    7.81
  -1  10   6  137.74    5.51
   1 -10   5   26.31    2.77
  -1  10   5   26.98    3.34
  -1 -10  -5   24.56    3.63
   1  10  -5   26.73    3.49
  -1  10   5   23.63    2.46
   1 -10   5   24.28    1.26
   1 -10   5   28.60    2.43
  -1  10   5   23.58    2.30
  -1 -10  -5   24.56    2.64
   1 -10   5   22.61    3.02
   1 -10   4   28.16    2.96
   1  10  -4   30.94    3.54
  -1 -10  -4   25.77    3.61
  -1  10   4   24.79    2.65
  -1  10   4   30.66    2.70
   1 -10   4   27.45    3.20
  -1 -10  -4   24.05    2.74
   1 -10   4   30.33    2.65
  -1 -10  -3   20.39    3.13
   1 -10   3   24.68    2.85
  -1  10   3   26.39    2.74
   1  10  -3   27.94    3.25
  -1  10   3   23.29    2.47
   1 -10   3   26.97    3.02
   1  10  -3   25.58    2.25
   1 -10   3   29.36    2.76
  -1 -10  -3   29.49    1.56
  -1  10   2   35.87    3.27
   1 -10   2   31.61    3.19
  -1 -10  -2   33.39    3.82
   1  10  -2   35.90    3.65
  -1  10   2   31.91    2.98
   1 -10   2   38.16    3.33
   1 -10   2   32.44    3.11
  -1 -10  -2   29.16    1.90
   1 -10   1  163.29    7.77
  -1 -10  -1  154.82    8.18
   1  10  -1  188.49    8.30
  -1  10   1  176.81    7.81
   1 -10   1  193.37    7.47
  -1  10   1  179.27    7.38
   1 -10   1  194.79    7.92
   1  10  -1  191.72    7.48
  -1 -10  -1  189.78    5.96
   1 -10   0  206.79    9.13
  -1  10   0  242.76    9.44
  -1 -10   0  229.24    9.70
   1  10   0  236.54    9.27
   1 -10   0  237.26    9.29
   1  10   0  241.63    9.01
  -1  10   0  228.27    9.13
  -1  10   0  217.18    8.59
   1  10   1  186.33    8.61
  -1  10  -1  209.91    8.75
  -1 -10   1  178.59    8.39
   1  10   1  196.33    8.13
   1 -10  -1  185.64    8.60
   1 -10  -1  174.25    6.66
   1 -10  -1  193.64    8.54
   1  10   1  176.29    7.97
  -1  10  -1  198.45    8.02
   1  10   2   37.73    3.88
   1  10   2   39.19    3.46
  -1 -10   2   33.85    3.51
   1 -10  -2   26.80    3.44
  -1  10  -2   34.62    3.60
  -1  10  -2   35.61    3.05
   1 -10  -2   31.97    2.91
   1 -10  -2   31.00    3.46
   1 -10  -2   34.01    2.25
  -1  10  -3   30.89    3.61
  -1 -10   3   29.95    3.26
   1  10   3   32.82    3.61
   1 -10  -3   21.37    3.28
   1  10   3   33.41    3.06
   1  10   3   27.42    2.89
  -1 -10   3   32.44    3.29
   1 -10  -3   27.48    2.91
   1 -10  -3   24.22    3.39
   1 -10  -3   25.54    2.82
   1 -10  -3   28.82    1.85
   1  10   4   30.65    2.90
  -1 -10   4   25.45    3.13
   1  10   4   35.11    3.68
   1 -10  -4   20.65    3.28
  -1  10  -4   26.99    3.42
   1  10   4   27.04    2.77
  -1 -10   4   26.53    3.23
   1 -10  -4   30.40    3.00
   1 -10  -4   25.71    3.40
   1 -10  -4   27.21    3.01
  -1  10  -4   27.54    2.44
   1 -10  -4   26.58    1.30
  -1  10  -5   29.75    3.73
   1 -10  -5   25.36    3.62
  -1 -10   5   30.40    3.29
   1  10   5   26.85    3.32
   1 -10  -5   31.74    3.95
  -1  10  -5   22.77    2.03
   1 -10  -5   24.04    3.07
  -1 -10   5   19.24    2.88
   1  10   5   19.95    2.41
   1 -10  -5   26.78    2.71
  -1  10  -6  151.35    8.36
   1 -10  -6  141.34    8.75
   1  10   6  159.17    8.14
  -1  10  -6  145.95    4.41
   1 -10  -6  143.83    7.70
   1  10   6  151.17    6.59
  -1 -10   6  150.70    7.96
   1 -10  -7  124.80    8.32
   1  10   7  137.69    7.52
  -1  10  -7  121.31    7.68
   1 -10  -7  117.10    7.25
  -1 -10   7  131.49    7.66
  -1  10  -8    4.20    1.97
   1 -10  -8    6.22    2.48
   1  10   8    5.32    1.85
   1 -10  -8    6.77    2.23
  -1 -10   8    4.15    2.21
   1 -10  -9    9.20    3.11
  -1  10  -9    5.46    2.28
   1  10   9    9.45    2.04
   1 -10  -9    8.42    2.63
  -1 -10   9    5.38    2.12
  -1  10 -10    0.20    1.79
   1  10  10    0.85    1.43
   1 -10 -10    0.62    2.05
  -1 -10  10   -1.41    2.27
  -1  10 -11   38.93    4.93
   1  10  11   32.48    3.80
   1 -10 -11   35.28    5.00
  -1 -10  11   30.96    4.44
   1  10  12   22.16    3.34
  -1  10 -12   30.95    4.55
   1 -10 -12   19.70    3.96
  -1 -10  12   19.12    3.82
  -1  10 -13   45.99    5.47
   1 -10 -13   50.21    6.03
   1  11 -12   23.81    4.47
  -1 -11 -12   35.38    5.07
   1  11 -11   10.10    3.01
  -1 -11 -11   13.67    3.59
  -1  11  11   15.01    2.81
  -1 -11 -11   13.05    3.55
  -1  11  11    8.10    3.61
   1 -11  11   10.11    2.93
  -1 -11 -10   11.41    3.19
   1  11 -10   15.57    3.33
  -1  11  10   11.68    2.56
  -1 -11 -10   14.10    3.27
  -1  11  10   12.97    3.80
   1 -11  10    8.97    2.90
   1  11  -9    6.66    2.28
  -1  11   9    8.45    2.24
  -1 -11  -9    3.85    2.31
  -1  11   9   10.93    3.48
  -1 -11  -9    4.94    2.68
   1 -11   9    2.09    2.01
  -1 -11  -8    2.78    2.17
   1  11  -8    6.88    2.62
  -1  11   8    1.87    1.47
   1 -11   8    5.47    1.69
  -1  11   8    8.27    3.03
  -1 -11  -8    1.48    1.95
   1 -11   8    4.89    2.12
   1  11  -7   21.05    3.55
   1 -11   7   21.12    2.69
  -1  11   7   23.41    3.28
  -1 -11  -7   19.72    3.90
  -1 -11  -7   24.34    3.58
   1 -11   7   22.93    3.51
  -1 -11  -6   40.16    5.13
  -1  11   6   42.52    4.40
   1 -11   6   39.85    3.61
   1  11  -6   46.66    4.84
  -1  11   6   45.86    3.34
   1 -11   6   37.40    4.10
  -1  11   5  163.33    8.44
   1  11  -5  171.22    8.96
  -1  11   5  162.10    6.89
  -1 -11  -5  151.15    9.21
   1 -11   5  154.76    7.30
   1 -11   5  173.91    6.41
   1 -11   5  153.91    8.05
  -1  11   4    9.30    1.79
   1  11  -4    4.69    1.84
   1 -11   4    5.27    1.57
  -1 -11  -4    3.46    1.95
  -1  11   4    4.62    1.48
   1 -11   4    6.37    2.08
   1 -11   4    9.57    1.68
  -1 -11  -3   59.31    5.38
   1  11  -3   59.27    5.05
  -1  11   3   65.81    4.61
   1 -11   3   62.43    4.70
  -1  11   3   61.53    4.13
   1 -11   3   58.23    4.50
   1 -11   3   67.36    4.36
  -1 -11  -3   63.48    2.43
  -1 -11  -3   68.09    2.60
   1 -11   2   34.79    3.69
  -1 -11  -2   36.64    4.27
   1  11  -2   40.45    4.06
  -1  11   2   31.28    3.28
   1 -11   2   33.53    3.42
  -1  11   2   36.51    3.30
   1  11  -2   36.37    3.13
   1 -11   2   40.22    3.56
  -1 -11  -2   35.08    2.16
   1  11  -1   34.60    3.77
   1 -11   1   31.66    3.55
  -1  11   1   34.79    3.48
  -1 -11  -1   35.37    3.95
   1  11  -1   30.99    3.13
   1 -11   1   34.15    3.40
  -1 -11  -1   36.96    2.52
   1 -11   0    1.65    1.64
   1  11   0    1.24    1.21
  -1 -11   0   -0.11    1.39
  -1  11   0   -1.46    1.39
   1 -11   0   -0.20    0.79
   1 -11   0    0.95    1.34
   1  11   0   -0.70    1.30
   1  11   1   32.75    3.44
  -1 -11   1   35.63    3.98
  -1  11  -1   39.48    3.95
   1  11   1   32.22    3.77
   1 -11  -1   36.03    3.99
   1 -11  -1   33.33    3.73
  -1  11  -1   38.31    3.65
   1 -11  -1   37.98    3.01
  -1  11  -2   36.82    3.96
   1 -11  -2   36.01    4.14
   1  11   2   43.02    3.81
  -1 -11   2   31.34    3.62
   1  11   2   38.50    4.10
   1 -11  -2   35.49    3.92
   1 -11  -2   31.80    3.02
  -1  11  -2   32.45    3.20
   1 -11  -2   37.72    2.48
   1  11   3   66.48    4.65
  -1 -11   3   57.91    4.88
   1 -11  -3   57.73    5.37
   1  11   3   68.90    5.45
  -1  11  -3   71.09    5.54
   1 -11  -3   59.93    4.33
   1 -11  -3   72.26    5.63
   1 -11  -3   66.78    2.93
   1 -11  -4    9.38    2.59
   1  11   4    8.29    2.38
  -1  11  -4    3.46    1.75
  -1 -11   4    4.80    1.67
   1 -11  -4    7.05    1.76
  -1 -11   4    6.43    1.90
   1 -11  -5  144.60    8.97
  -1 -11   5  164.77    7.97
   1  11   5  165.86    8.69
  -1  11  -5  155.68    8.76
  -1  11  -5  164.92    6.08
   1 -11  -5  149.83    7.82
  -1 -11   5  157.16    8.18
  -1 -11   6   40.08    3.99
   1 -11  -6   35.18    4.64
   1  11   6   44.75    4.55
  -1  11  -6   45.01    4.85
   1 -11  -6   37.39    3.95
  -1 -11   6   47.20    4.66
  -1 -11   7   20.55    2.84
  -1  11  -7   18.97    3.41
   1  11   7   25.85    3.55
   1 -11  -7   24.36    4.12
   1 -11  -7   19.46    3.22
  -1 -11   7   22.69    3.48
  -1  11  -8    0.55    2.15
   1 -11  -8    5.65    2.47
   1  11   8    5.71    2.23
   1 -11  -8    6.35    2.42
  -1 -11   8    5.40    2.27
  -1  11  -9    4.57    2.27
   1  11   9    7.65    2.05
   1 -11  -9    2.21    2.41
   1 -11  -9    6.58    2.37
  -1 -11   9    6.86    2.39
  -1  11 -10   19.96    3.73
   1  11  10   18.72    3.34
   1 -11 -10   12.98    3.23
  -1 -11  10   13.78    3.36
   1  11  11   15.04    3.23
  -1  11 -11   16.02    3.52
   1 -11 -11   12.80    3.32
  -1 -11  11   10.11    3.01
   1  11  12   38.52    4.56
  -1  11 -12   40.58    5.27
   1 -11 -12   43.22    5.57
  -1 -12 -11    8.69    3.09
  -1  12  10   17.89    3.21
  -1 -12 -10   16.78    4.18
   1  12 -10    8.70    2.65
  -1 -12 -10   17.59    3.80
  -1  12  10   16.48    4.29
   1 -12  10   12.08    3.03
   1  12  -9    1.19    1.91
  -1 -12  -9   -0.02    2.57
  -1  12   9    2.54    2.14
  -1 -12  -9    2.33    2.14
  -1  12   9    3.31    2.62
   1 -12   9    4.69    2.43
   1  12  -8   10.58    2.89
  -1 -12  -8    3.14    2.66
  -1  12   8    8.39    2.55
  -1 -12  -8   11.04    3.00
  -1  12   8    3.88    2.17
   1 -12   8    4.58    2.21
  -1 -12  -7    9.15    3.16
   1  12  -7    9.84    2.58
   1 -12   7    8.60    2.00
  -1  12   7    4.27    1.70
  -1  12   7    7.16    2.39
  -1 -12  -7    7.18    2.27
   1 -12   7    3.98    2.20
  -1  12   6   20.07    2.49
   1 -12   6   24.13    3.11
   1  12  -6   18.27    3.52
  -1  12   6   21.10    3.52
  -1 -12  -6   23.83    4.30
  -1 -12  -6   24.26    3.59
   1 -12   6   20.56    3.42
  -1 -12  -5    6.71    2.92
  -1  12   5    5.92    1.72
  -1  12   5   14.98    3.19
   1 -12   5    8.18    1.98
   1  12  -5    6.29    2.24
   1 -12   5    7.97    2.30
  -1  12   4  129.99    6.67
   1 -12   4  113.14    6.69
   1  12  -4  128.94    7.91
  -1 -12  -4  122.82    8.47
   1 -12   4  117.93    6.96
  -1  12   3    9.17    2.03
   1  12  -3    4.64    2.17
   1 -12   3    6.14    1.99
  -1 -12  -3    5.99    2.44
   1 -12   3    7.33    2.03
   1 -12   3    7.29    1.74
  -1  12   2    2.67    1.56
   1  12  -2   -0.16    1.49
  -1 -12  -2   -2.26    2.17
   1 -12   2    1.52    1.39
   1 -12   2   -0.15    1.38
   1 -12   2    4.50    1.65
   1 -12   2    2.50    0.90
  -1 -12  -2    0.91    0.67
   1  12  -1    8.98    2.31
  -1  12   1    4.31    1.79
  -1 -12  -1    6.60    2.22
   1 -12   1    6.18    1.83
   1 -12   1    7.72    1.36
   1 -12   1    7.79    2.00
  -1 -12  -1    4.71    1.15
  -1 -12   0   45.25    4.73
   1 -12   0   44.28    4.54
   1  12   0   57.46    5.34
   1  12   0   48.16    4.55
  -1  12   0   55.17    4.75
   1 -12   0   55.53    4.65
   1 -12   0   45.79    3.20
  -1 -12   0   54.77    3.52
   1  12   1    5.79    2.23
   1 -12  -1    8.29    2.56
   1  12   1    4.93    1.85
  -1 -12   1    7.05    2.07
  -1  12  -1    4.34    1.73
   1 -12  -1   10.08    2.40
   1 -12  -1    5.71    1.43
   1 -12  -2    1.44    1.54
   1  12   2    2.19    2.03
   1  12   2    4.45    1.68
  -1  12  -2    3.55    1.88
  -1 -12   2    0.74    1.40
   1 -12  -2    2.58    1.32
   1  12   3    7.35    2.35
   1  12   3    7.61    1.98
   1 -12  -3    6.08    2.37
  -1 -12   3    2.41    1.69
  -1  12  -3   11.31    2.72
  -1  12  -3    5.74    1.87
   1 -12  -3    6.52    1.75
   1  12   4  112.20    7.56
  -1 -12   4  111.57    7.04
   1 -12  -4  121.28    8.26
  -1  12  -4  137.75    8.29
   1 -12  -4  124.24    6.88
  -1  12  -4  125.93    6.04
  -1  12  -5    6.30    2.26
   1 -12  -5   10.88    3.30
  -1 -12   5    8.53    2.13
   1  12   5   11.26    2.74
   1 -12  -5    8.35    2.21
  -1 -12   5   10.01    2.50
  -1  12  -6   25.83    4.01
   1 -12  -6   18.52    3.74
   1  12   6   23.09    3.52
  -1 -12   6   16.89    2.87
   1 -12  -6   22.06    3.26
  -1 -12   6   19.73    3.35
  -1  12  -7   10.58    3.15
  -1 -12   7    6.51    1.90
   1 -12  -7    6.74    3.04
   1  12   7   12.59    3.02
   1 -12  -7    9.27    2.50
  -1 -12   7    9.37    2.53
   1 -12  -8   10.48    3.25
  -1 -12   8    8.02    2.16
   1  12   8    7.66    2.39
  -1  12  -8   10.34    2.82
   1 -12  -8    2.37    2.21
  -1 -12   8   10.02    2.74
   1 -12  -9    3.02    2.64
   1  12   9    0.36    2.03
  -1  12  -9   -3.20    2.61
  -1 -12   9    0.37    1.65
   1 -12  -9    3.17    2.38
  -1 -12   9    3.20    2.15
   1  12  10   19.21    3.70
  -1  12 -10   21.35    3.82
   1 -12 -10    9.04    2.88
  -1 -12  10   12.94    3.08
   1  12  11    1.87    2.23
   1 -12 -11    5.47    2.84
  -1  13  10   12.03    3.28
  -1 -13 -10    9.95    3.02
  -1  13   9    1.58    1.98
  -1 -13  -9   -3.27    2.50
   1 -13   9    4.82    2.54
  -1  13   8   11.41    3.02
  -1 -13  -8    5.88    3.10
   1  13  -8   16.73    3.40
  -1 -13  -8    9.38    2.94
  -1  13   8   12.77    3.86
   1 -13   8   12.45    3.14
  -1 -13  -7   15.93    3.88
  -1  13   7   10.20    2.71
   1  13  -7   12.13    3.14
  -1 -13  -7   11.10    2.90
  -1  13   7   13.49    3.80
   1 -13   7   16.26    3.24
  -1  13   6    2.53    1.90
   1  13  -6    2.64    1.99
   1 -13   6    3.11    1.65
  -1 -13  -6    8.25    3.41
  -1 -13  -6    6.44    2.56
  -1  13   6    1.78    2.16
   1 -13   6    1.22    2.20
   1 -13   5   24.53    3.62
  -1  13   5   30.71    3.29
  -1  13   5   24.33    3.91
  -1 -13  -5   28.84    4.70
   1 -13   5   25.31    3.27
   1  13  -5   30.13    4.32
   1 -13   4    2.59    1.87
   1  13  -4    4.20    2.57
  -1 -13  -4    5.21    2.78
  -1  13   4    4.56    2.15
   1 -13   4    5.13    2.19
  -1  13   4    4.12    1.67
   1 -13   3   33.11    3.84
   1 -13   3   35.16    4.00
  -1  13   3   37.11    3.86
  -1 -13  -3   31.60    4.69
   1  13  -3   44.56    5.05
   1 -13   2   30.63    3.87
  -1 -13  -2   39.34    5.03
   1  13  -2   42.92    4.78
  -1  13   2   37.11    4.12
  -1  13   1    6.09    1.98
   1 -13   1    4.00    1.71
  -1 -13  -1    5.04    2.36
   1  13  -1    7.65    2.59
   1  13  -1    9.97    2.49
  -1 -13  -1    8.26    1.43
   1  13   0    9.66    2.73
  -1  13   0    6.31    2.11
   1 -13   0   10.71    2.55
  -1 -13   0    9.82    2.54
   1  13   0   13.17    2.72
  -1 -13   0    9.74    1.69
  -1  13  -1    7.76    2.33
   1 -13  -1    9.32    2.64
   1  13   1    4.82    1.78
   1  13   1    5.19    2.36
  -1 -13   1    7.96    2.64
  -1  13  -1    8.77    2.47
   1 -13  -1    8.20    1.72
  -1 -13   1    8.67    1.75
   1  13   2   41.68    4.15
  -1 -13   2   33.57    4.22
  -1  13  -2   51.52    5.17
   1 -13  -2   41.31    4.89
   1  13   2   42.08    4.84
  -1  13  -2   37.42    3.97
   1 -13  -2   34.91    3.37
   1  13   3   36.49    3.85
  -1 -13   3   47.09    4.98
  -1  13  -3   40.17    4.81
   1  13   3   30.93    4.36
   1 -13  -3   41.39    5.16
  -1  13  -3   33.82    3.59
   1 -13  -3   33.38    3.53
  -1  13  -4    6.51    2.57
  -1 -13   4    4.72    1.95
   1 -13  -4    5.78    2.70
   1  13   4    5.36    2.39
   1 -13  -4    6.65    2.05
   1  13   5   30.20    4.47
  -1 -13   5   24.78    3.73
  -1  13  -5   28.05    4.32
   1 -13  -5   23.90    4.39
   1 -13  -5   25.42    3.47
  -1 -13   6    0.63    1.69
  -1  13  -6    2.13    2.23
   1 -13  -6    2.33    2.31
   1  13   6    2.73    1.99
   1 -13  -6    1.78    1.91
  -1 -13   6   -0.11    1.71
   1 -13  -7    6.13    3.07
  -1  13  -7   17.54    3.64
  -1 -13   7   13.62    2.82
   1  13   7   16.00    3.57
   1 -13  -7   13.85    3.31
  -1 -13   7   17.27    3.23
  -1 -13   8   11.87    2.72
   1 -13  -8   10.94    3.37
  -1  13  -8   10.03    2.68
   1  13   8   14.60    3.28
   1 -13  -8    8.55    3.05
  -1 -13   8   16.87    3.59
   1  13   9   -2.71    2.34
   1 -13  -9   -0.94    2.69
   1  13  10    9.24    2.99
   1 -13 -10   12.96    3.62
  -1  14   9   13.38    3.27
  -1 -14  -9    6.85    2.85
  -1  14   8    3.67    2.44
  -1 -14  -8   -2.49    2.51
  -1  14   7    2.82    2.16
  -1 -14  -7    4.40    2.80
  -1  14   7   11.72    4.01
   1 -14   7   10.30    2.93
  -1  14   6   28.98    4.30
  -1 -14  -6   33.00    5.29
   1  14  -6   42.87    5.28
  -1  14   6   24.02    4.82
  -1 -14  -6   32.94    4.54
   1 -14   6   33.85    4.42
  -1 -14  -5   12.91    3.49
  -1  14   5   23.31    4.10
   1  14  -5   20.55    3.53
  -1  14   5   27.59    4.71
  -1 -14  -5   17.25    3.33
   1 -14   5   19.82    3.53
   1  14  -4   37.48    4.92
  -1  14   4   41.89    4.26
  -1 -14  -4   33.99    5.33
  -1  14   4   35.16    4.53
   1 -14   4   38.53    4.41
  -1  14   4   34.29    4.86
  -1 -14  -4   32.21    4.04
   1 -14   4   34.67    4.31
   1 -14   3   45.77    4.89
  -1 -14  -3   40.00    5.33
  -1  14   3   39.85    4.98
   1  14  -3   38.28    4.96
  -1  14   3   44.52    4.56
   1  14  -3   42.51    5.18
  -1  14   3   40.19    5.06
  -1  14   2   21.69    3.59
   1  14  -2   13.02    3.05
  -1 -14  -2   24.04    4.34
   1 -14   2   18.74    3.38
   1  14  -2   18.92    3.65
  -1  14   2   19.77    3.64
  -1 -14  -1    1.82    2.49
  -1  14   1    7.95    2.32
   1 -14   1    6.57    2.50
   1  14  -1    8.52    2.89
   1  14  -1    3.18    2.12
  -1  14   1    3.29    2.21
  -1  14   0   19.83    3.50
   1  14   0   15.03    3.26
  -1 -14   0   16.12    3.60
   1  14   0   15.14    3.45
   1 -14   0   15.15    3.37
  -1  14   0   13.29    2.89
   1 -14  -1    8.23    2.93
  -1 -14   1    6.05    2.73
  -1  14  -1    4.95    2.49
   1  14   1    7.78    2.32
   1  14   1    1.23    2.05
  -1  14  -1    5.36    2.34
  -1 -14   1    4.62    1.55
   1 -14  -2   15.87    3.73
  -1 -14   2   19.02    3.70
   1  14   2   22.64    3.52
  -1  14  -2   18.14    3.59
   1  14   2   13.87    3.08
  -1  14  -2   19.50    3.19
  -1 -14   2   19.37    2.59
   1 -14  -3   36.11    5.06
   1  14   3   48.91    5.50
   1  14   3   48.46    4.80
  -1 -14   3   40.71    4.98
  -1  14  -3   45.79    5.19
  -1  14  -4   35.54    5.01
   1 -14  -4   30.68    5.11
  -1 -14   4   31.27    4.43
   1  14   4   39.03    5.04
   1 -14  -4   30.88    3.71
  -1  14  -5   12.67    3.02
  -1 -14   5   15.48    3.32
   1 -14  -5   19.21    4.18
   1 -14  -5   18.43    3.26
  -1  14  -6   29.92    4.47
  -1 -14   6   20.01    3.78
   1 -14  -6   22.83    4.42
   1  14   6   29.49    4.45
   1 -14  -6   28.02    4.04
  -1 -14   7    4.35    2.55
   1 -14  -7    4.53    2.70
   1  14   7   10.38    3.03
   1 -14  -7    3.36    2.36
   1  14   8    4.31    2.47
   1 -14  -8   -0.88    2.79
   1  14   9    1.93    2.16
   1 -14  -9    8.70    2.95
  -1 -15  -7   13.23    3.48
  -1 -15  -6   13.17    3.47
  -1  15   5   11.54    3.80
  -1 -15  -5    6.34    3.00
  -1 -15  -4   29.00    5.11
  -1  15   4   31.05    4.66
  -1  15   4   31.29    5.08
   1 -15   3    2.44    2.30
  -1 -15  -3    3.73    2.51
   1  15  -3    5.71    2.40
  -1  15   3    5.97    2.65
  -1  15   3    9.62    2.94
  -1  15   3   10.57    3.20
  -1  15   2   19.73    3.51
  -1  15   2   14.51    3.56
   1 -15   2   13.04    3.51
   1  15  -2   12.53    3.35
  -1 -15  -2   17.44    3.80
   1  15  -2   18.28    3.58
  -1  15   2   14.61    3.23
   1  15  -1    4.14    2.21
   1 -15   1    2.10    2.54
  -1  15   1    1.45    2.11
  -1 -15  -1    2.56    2.22
   1  15  -1    4.86    2.59
  -1  15   1    2.00    1.64
   1  15   0    0.43    2.15
  -1 -15   0   -1.74    2.70
   1 -15   0   -0.42    2.25
  -1  15   0   -2.14    2.46
   1  15   0   -0.91    2.12
  -1  15   0    3.09    1.97
  -1 -15   1    3.09    2.62
   1  15   1    0.72    2.05
  -1  15  -1    2.65    1.88
   1  15   1    3.02    2.17
  -1  15  -1   -1.04    1.98
  -1  15  -2   14.24    3.36
   1  15   2   18.31    3.55
   1 -15  -2   11.07    3.62
  -1 -15   2   18.71    4.13
   1  15   2   14.76    3.67
  -1  15  -3    7.48    2.66
  -1 -15   3    9.06    3.37
   1 -15  -3   10.56    3.55
   1 -15  -4   26.84    4.91
  -1 -15   4   33.01    4.80
  -1  15  -4   18.03    3.88
  -1 -15   4   28.50    3.99
   1 -15  -5    4.27    2.84
  -1 -15   5    5.15    2.77
  -1  16   3   18.19    4.28
  -1  16   2   26.16    4.06
  -1  16   2   12.87    3.34
   1 -16   1    3.24    2.57
  -1  16   1    2.68    2.18
  -1  16   1    6.39    2.89
  -1  16   0    3.72    2.21
   1  16   0    1.64    1.88
  -1 -16   0   -2.08    2.24
   1 -16   0   -3.12    2.73
  -1 -16   1    1.59    2.48
   1  16   1    0.96    1.93
  -1  16  -1    1.44    2.15
   1 -16  -1   -0.53    2.42
   1 -16  -2   13.98    3.68
  -1 -16   2   12.30    3.26
  -1 -16   3   28.34    4.68
   2   0   0 6522.46  107.41
  -2   0   0 6326.20  107.40
  -2   0   0 6455.75  107.16
   2   0  -1 1084.63   19.40
  -2   0   1 1107.43   19.46
   2   0   1 1042.55   19.86
   2   0  -1 1095.10   19.33
  -2   0   1 1060.53   19.27
  -2   0   1 1061.70   19.49
  -2   0  -1 1104.22   19.60
  -2   0   2   -0.08    0.28
  -2   0  -2    0.37    0.36
   2   0  -2    0.76    0.37
   2   0  -2    0.06    0.54
  -2   0   2    0.50    0.52
  -2   0  -2    0.72    0.37
   2   0  -2   -0.03    0.65
   2   0  -2    0.63    0.46
   2   0   2    0.03    0.40
   2   0  -2    0.32    0.31
   2   0  -2    0.17    0.58
   2   0   2    0.30    0.54
  -2   0  -3  355.64    7.69
  -2   0   3  349.56    7.58
   2   0   3  366.44    7.50
  -2   0   3  354.92    6.76
  -2   0   3  379.50    7.64
   2   0  -3  366.61    7.66
  -2   0  -3  365.63    8.81
  -2   0  -3  358.30    7.99
   2   0  -3  368.86    9.12
   2   0  -3  375.14    8.34
  -2   0   3  363.39    8.76
   2   0  -3  347.91    8.78
  -2   0   3  348.08    8.15
  -2   0  -3  372.34    8.55
   2   0  -3  368.05    6.88
  -2   0   3  382.21    8.27
   2   0   3  354.41    8.09
   2   0   3  352.95    8.52
   2   0  -3  386.41    8.30
   2   0   4  274.00    6.50
  -2   0   4  272.46    6.26
  -2   0  -4  272.16    6.69
   2   0   4  269.39    7.69
   2   0  -4  274.91    6.60
  -2   0  -4  284.61    7.48
  -2   0   4  280.08    6.49
  -2   0   4  257.85    6.87
  -2   0   4  264.73    7.45
  -2   0  -4  269.88    7.16
   2   0  -4  277.50    7.67
   2   0  -4  279.19    8.12
   2   0  -4  281.43    7.07
   2   0   4  266.14    7.21
  -2   0  -4  282.23    7.19
  -2   0   4  281.48    6.96
   2   0   5  208.33    5.72
  -2   0  -5  192.16    5.77
  -2   0   5  208.63    5.29
   2   0   5  199.24    6.79
   2   0  -5  204.89    5.82
  -2   0   5  201.52    5.58
  -2   0  -5  210.06    6.31
   2   0  -5  198.54    6.56
  -2   0   5  202.35    6.54
  -2   0  -5  202.49    6.49
  -2   0   5  199.53    6.03
   2   0  -5  212.12    6.10
  -2   0   5  202.87    6.97
   2   0   5  206.43    6.21
  -2   0   5  204.91    5.96
  -2   0  -5  205.89    6.03
   2   0   6  160.27    5.25
  -2   0   6  158.47    4.59
   2   0  -6  155.81    5.21
  -2   0  -6  156.38    5.41
  -2   0   6  159.20    5.13
   2   0   6  151.86    6.12
  -2   0   6  156.99    6.39
  -2   0   6  160.42    5.49
   2   0  -6  144.67    5.75
  -2   0   6  159.83    5.95
   2   0  -6  152.54    5.31
  -2   0  -6  152.16    5.93
   2   0   6  153.84    5.39
  -2   0   6  149.48    5.18
  -2   0  -6  151.31    5.21
  -2   0   7  587.92   12.35
   2   0   7  604.57   13.66
  -2   0   7  596.66   13.44
   2   0   7  598.56   15.14
   2   0  -7  587.30   13.58
  -2   0   7  589.08   13.87
  -2   0  -7  582.87   14.90
   2   0  -7  591.33   13.71
  -2   0   7  586.88   15.40
  -2   0   7  606.12   14.58
  -2   0  -7  630.10   13.43
  -2   0   7  595.46   13.50
   2   0   7  586.92   13.66
  -2   0  -8    1.12    0.62
   2   0   8    1.67    0.83
   2   0  -8    1.58    0.76
   2   0   8    2.07    1.15
  -2   0   8    3.16    0.96
  -2   0  -8    1.48    0.95
  -2   0   8    0.94    0.60
  -2   0   8    3.18    1.39
   2   0  -8    1.30    0.91
  -2   0  -8    3.00    1.15
  -2   0   8    4.42    1.31
  -2   0   8    2.76    1.16
  -2   0   8    1.18    0.91
   2   0   8    1.15    0.82
  -2   0  -9   98.80    4.29
  -2   0   9   99.50    4.80
  -2   0  -9   92.77    4.33
   2   0   9   94.34    5.52
  -2   0   9   88.85    3.70
  -2   0   9   90.88    4.85
  -2   0   9   94.32    5.16
  -2   0  -9   89.20    5.55
   2   0  -9   84.94    5.75
  -2   0  -9   99.83    5.43
  -2   0   9   95.30    4.70
   2   0   9   96.92    4.58
   2   0  10  105.19    6.22
  -2   0  10  103.08    5.11
  -2   0 -10   98.07    4.60
   2   0 -10   97.48    5.14
  -2   0  10   94.66    3.99
   2   0 -10  102.26    6.60
  -2   0 -10   94.11    5.80
  -2   0 -10   93.75    5.98
  -2   0  10  106.91    5.76
  -2   0  10   92.41    5.13
  -2   0  10  104.29    5.06
   2   0  10   96.07    4.75
  -2   0 -11  306.05    9.25
   2   0  11  337.54   11.03
   2   0  11  322.47   11.94
  -2   0  11  305.79    8.52
   2   0 -11  304.75   10.53
  -2   0  11  320.26   10.43
  -2   0 -11  333.14   12.38
  -2   0 -11  328.11   11.88
  -2   0  11  331.11   11.21
  -2   0  11  290.67   10.39
   2   0 -11  301.10   12.63
  -2   0  11  334.72   10.37
  -2   0 -12  156.52    6.24
   2   0  12  182.99    8.10
  -2   0  12  164.68    5.79
  -2   0  12  169.92    7.54
   2   0  12  173.96    8.79
  -2   0  12  152.49    7.38
   2   0  12  156.57    7.13
  -2   0 -12  162.13    8.54
  -2   0 -12  162.10    8.85
  -2   0  12  156.16    7.81
   2   0 -12  162.26    9.36
  -2   0  12  165.53    7.28
   2   0  13    3.26    2.20
  -2   0  13    0.56    1.45
  -2   0 -13    2.95    1.16
  -2   0 -13    1.68    2.05
  -2   0  13    5.25    2.04
   2   0  13    6.36    1.83
  -2   0 -13    2.87    2.26
   2   0 -13    4.61    2.17
  -2   0  13    1.64    1.20
  -2   0 -14   68.66    4.08
  -2   0  14   77.34    5.33
   2   0  14   67.16    5.96
   2   0  14   70.42    4.96
  -2   0 -14   69.01    6.30
   2   0 -14   61.61    6.43
  -2   0  14   66.74    5.36
  -2   0  14   67.66    4.87
  -2   0  15    1.44    1.48
   2   0  15    1.93    2.20
  -2   0 -15    0.68    2.55
   2   0  15    1.43    1.50
   2   0 -15   -1.69    2.88
  -2   0  15    1.70    1.94
  -2   0  15    0.49    1.39
  -2   0  16    1.91    1.71
   2   0  16    4.33    2.48
  -2   0  16    4.90    2.10
   2   0 -16    5.57    2.82
  -2   0 -16    4.41    2.54
  -2   0  16    3.94    1.94
   2   0  17    1.16    1.99
  -2   0 -17    0.34    2.60
  -2   0  17   -2.71    2.54
   2   0  18   -1.53    2.46
   2  -1  17   -3.57    2.79
  -2  -1 -17    3.81    2.65
   2  -1  16   13.92    3.60
  -2  -1 -16   21.37    4.20
   2   1 -16   10.48    3.64
  -2   1  16   11.10    2.76
  -2   1  16   11.38    2.45
  -2   1  15    3.39    1.59
   2  -1  15    2.76    2.28
  -2  -1 -15    0.59    2.37
   2   1 -15    9.58    3.70
  -2   1  15    8.68    2.73
  -2   1  15    4.66    1.67
   2  -1  14   17.44    3.28
  -2   1  14   14.25    2.46
  -2  -1 -14   13.48    1.69
   2   1 -14   15.01    3.80
  -2  -1 -14   15.80    3.24
   2  -1  14   16.81    2.44
  -2  -1 -14    9.64    2.84
  -2   1  14   12.03    2.77
  -2   1  14   16.38    2.41
  -2  -1 -13  154.85    5.82
  -2   1  13  157.67    7.26
   2  -1  13  157.78    8.85
  -2   1  13  150.22    8.14
  -2  -1 -13  152.04    8.84
   2  -1  13  162.83    6.89
  -2  -1 -13  148.54    8.81
   2   1 -13  153.53    9.68
  -2   1  13  159.01    7.06
   2  -1  12  237.72    9.15
   2   1 -12  228.38    7.15
  -2  -1 -12  218.17    7.11
  -2   1  12  241.13    8.76
  -2   1  12  215.80    5.85
   2  -1  12  231.89   10.44
   2   1 -12  216.89   11.19
   2  -1  12  228.81    8.12
  -2  -1 -12  243.63   10.80
  -2   1  12  229.84    9.94
  -2  -1 -12  222.29   10.39
  -2   1  12  232.97    8.42
   2   1 -11   17.84    1.81
   2  -1  11   19.06    2.38
  -2   1  11   16.27    1.38
  -2   1  11   17.13    2.28
  -2  -1 -11   16.87    1.88
   2  -1  11   18.70    2.91
  -2  -1 -11   17.57    3.02
  -2   1  11   18.66    2.84
   2  -1  11   18.28    2.52
   2  -1  11   18.52    2.23
  -2  -1 -11   13.33    2.51
   2   1 -11   15.77    3.03
  -2   1  11   16.59    2.12
  -2   1  11   16.97    2.55
   2   1 -10   92.67    4.03
   2  -1  10  102.67    6.17
  -2   1  10   91.15    3.28
  -2  -1 -10   91.86    4.19
  -2   1  10  101.95    4.87
   2  -1  10   89.38    5.15
   2   1 -10   99.64    5.49
  -2  -1 -10   94.05    5.92
  -2   1  10   97.74    5.77
  -2  -1 -10  106.13    6.13
   2   1 -10   98.84    6.59
  -2   1  10   84.94    5.27
  -2   1  10   94.06    4.62
   2   1  -9  145.70    5.12
  -2  -1  -9  153.65    5.55
  -2   1   9  164.55    7.83
   2  -1   9  151.31    5.99
  -2   1   9  145.35    4.30
  -2  -1  -9  150.98    5.43
   2   1  -9  149.12    6.50
   2  -1   9  150.37    6.52
   2  -1   9  152.65    7.31
  -2   1   9  164.88    5.96
  -2   1   9  159.80    7.11
   2   1  -9  155.40    7.98
  -2   1   9  158.70    6.88
  -2  -1  -9  147.03    6.97
  -2  -1  -9  156.12    7.27
  -2   1   9  140.08    5.60
   2   1  -8   48.32    2.74
  -2  -1  -8   63.02    3.27
   2  -1   8   65.76    3.48
  -2   1   8   66.18    3.40
   2  -1   8   62.51    3.98
  -2  -1  -8   64.65    3.28
  -2   1   8   62.84    2.44
   2  -1   8   66.11    4.42
  -2   1   8   62.08    4.19
  -2  -1  -8   64.79    4.26
  -2   1   8   66.65    4.52
  -2  -1  -8   61.24    4.11
  -2   1   8   64.37    4.06
  -2   1   8   67.11    3.48
  -2  -1  -7  493.23   12.59
   2  -1   7  485.85   11.24
  -2   1   7  469.64    9.69
   2   1  -7  470.59   10.77
  -2  -1  -7  482.78   11.29
   2   1  -7  483.75   12.32
  -2  -1  -7  487.64   11.43
   2  -1   7  472.58   12.46
  -2   1   7  474.24   11.01
   2  -1   7  489.19   13.30
  -2  -1  -7  469.49   12.78
   2   1  -7  465.62   12.09
   2   1  -7  490.79   11.24
  -2   1   7  466.19   13.03
  -2   1   7  478.26   14.18
  -2   1   7  464.55   12.48
  -2   1   7  492.66   13.63
  -2   1   7  482.76   11.33
   2  -1   7  474.31   11.83
   2   1  -6 1187.24   22.52
  -2  -1  -6 1208.11   23.11
  -2   1   6 1200.87   21.33
  -2  -1  -6 1200.20   24.20
   2  -1   6 1196.82   22.58
  -2   1   6 1193.40   22.41
   2  -1   6 1172.01   25.05
  -2  -1  -6 1246.98   23.41
   2  -1   6 1162.78   24.29
   2   1  -6 1182.88   23.88
  -2   1   6 1180.68   24.23
  -2   1   6 1167.39   24.91
   2   1  -6 1219.59   22.78
  -2   1   6 1170.17   25.33
   2   1  -6 1143.17   23.84
  -2  -1  -6 1177.98   24.43
  -2   1   6 1180.66   26.03
   2  -1   6 1172.96   23.68
  -2   1   6 1220.99   23.04
   2  -1   5  159.50    4.40
   2   1  -5  161.47    4.69
  -2  -1  -5  157.67    5.05
  -2   1   5  153.40    3.89
   2   1  -5  158.01    3.22
  -2  -1  -5  155.20    5.41
   2  -1   5  158.03    6.01
  -2   1   5  154.44    4.30
  -2  -1  -5  156.55    5.20
   2  -1   5  150.75    5.60
   2   1  -5  162.19    5.31
  -2  -1  -5  154.91    5.45
   2   1  -5  148.42    5.32
  -2   1   5  150.75    5.84
  -2   1   5  163.60    6.20
  -2   1   5  154.64    5.52
   2   1  -5  159.27    4.71
  -2   1   5  154.76    6.36
  -2   1   5  158.06    4.83
   2  -1   5  158.71    5.40
  -2   1   4   44.61    1.70
   2  -1   4   51.41    1.86
  -2  -1  -4   49.91    2.46
   2   1  -4   52.38    1.54
   2   1  -4   47.58    2.23
  -2  -1  -4   49.07    2.59
   2  -1   4   44.41    2.80
   2   1  -4   47.43    2.44
   2  -1   4   47.49    2.78
  -2   1   4   49.39    1.83
  -2   1   4   48.53    2.71
  -2   1   4   47.83    2.91
   2   1  -4   47.42    2.16
  -2   1   4   54.35    3.25
  -2  -1  -4   52.02    2.60
  -2   1   4   46.59    2.87
   2   1  -4   46.21    2.60
  -2   1   4   49.41    2.34
   2  -1   4   51.17    2.73
  -2   1   4   48.42    1.53
   2   1  -3  103.34    2.65
  -2  -1  -3  102.62    3.57
  -2  -1  -3   99.06    3.51
   2  -1   3   96.99    3.97
   2   1  -3  105.73    3.47
   2  -1   3  108.24    4.11
  -2   1   3  103.61    2.53
   2   1  -3   96.13    3.66
  -2   1   3   97.14    3.73
  -2   1   3  106.51    4.19
  -2   1   3  107.49    4.12
  -2  -1  -3  107.88    3.34
   2   1  -3   99.62    3.12
  -2   1   3   99.91    2.74
   2  -1   3  102.02    3.88
  -2   1   3  103.98    3.30
   2   1  -2  446.57    8.63
  -2  -1  -2  424.52    9.22
   2  -1   2  442.20    9.88
   2   1  -2  469.08    9.28
  -2  -1  -2  439.57    8.42
  -2   1   2  455.87    9.93
  -2   1   2  434.19    9.72
  -2   1   2  425.68    8.76
  -2  -1  -2  448.48    8.98
   2  -1   2  439.40    9.93
  -2   1   2  435.19    9.02
   2   1  -1 1498.93   25.92
   2  -1   1 1525.62   26.47
  -2   1   1 1483.89   26.18
  -2   1   1 1457.04   26.02
  -2   1   1 1437.74   26.13
   2  -1   1 1467.91   26.81
  -2  -1  -1 1467.80   25.87
  -2  -1   0 1422.37   25.74
   2   1   0 1502.86   25.86
   2  -1   0 1424.86   26.09
  -2   1   0 1429.73   25.76
   2   1   0 1435.62   25.52
   2  -1   0 1485.05   26.15
  -2   1   0 1431.69   26.08
  -2  -1   0 1494.51   25.58
  -2  -1   1 1474.58   26.02
  -2   1  -1 1438.10   27.20
   2  -1  -1 1548.26   27.00
   2  -1  -1 1432.13   27.03
   2  -1  -1 1499.66   26.20
  -2  -1   1 1557.96   26.40
   2   1   1 1451.29   25.95
   2  -1  -1 1503.99   26.20
  -2   1  -1 1461.90   26.50
   2   1   1 1482.25   26.63
  -2  -1   2  424.13    9.13
  -2  -1   2  420.67    8.55
  -2   1  -2  451.02   10.20
   2  -1  -2  454.83    7.95
   2  -1  -2  440.96   10.11
   2  -1  -2  453.90    9.84
   2   1   2  435.89    8.57
   2  -1  -2  445.18    9.71
  -2  -1   2  431.05    9.32
   2   1   2  434.93    8.87
   2   1   2  416.82    9.50
   2  -1  -2  447.59    9.07
  -2   1  -3   99.23    2.51
   2   1   3  105.44    3.44
  -2  -1   3   95.33    3.31
  -2  -1   3   98.03    2.61
   2  -1  -3  104.26    2.63
  -2  -1   3  102.48    3.36
  -2   1  -3   99.81    3.91
   2  -1  -3  101.48    4.08
   2   1   3  105.84    3.43
   2  -1  -3  106.88    3.92
   2  -1  -3   99.51    3.99
   2   1   3  101.35    3.22
   2  -1  -3  105.90    3.32
  -2  -1   3   98.25    3.52
  -2   1  -3  105.81    3.85
   2   1   3   97.69    3.61
   2   1   4   53.21    2.56
  -2  -1   4   50.24    2.34
  -2  -1   4   52.72    2.49
   2  -1  -4   50.48    1.96
  -2   1  -4   47.96    2.72
   2  -1  -4   46.20    2.82
   2   1   4   51.99    2.64
   2  -1  -4   50.56    3.05
   2  -1  -4   51.75    2.79
  -2  -1   4   49.62    2.15
  -2  -1   4   52.16    2.59
  -2   1  -4   51.87    2.69
   2   1   4   45.80    2.17
   2   1   4   55.28    2.72
   2  -1  -4   51.38    2.35
   2   1   5  156.89    5.22
  -2  -1   5  153.40    4.81
  -2   1  -5  158.45    5.53
   2  -1  -5  152.02    4.42
   2   1   5  158.97    5.70
  -2  -1   5  160.16    5.12
   2  -1  -5  151.05    5.80
   2   1   5  154.08    5.52
  -2  -1   5  159.31    4.69
   2  -1  -5  158.09    5.50
  -2  -1   5  158.46    5.38
  -2  -1   5  159.74    5.28
   2   1   5  159.77    5.24
  -2   1  -5  166.02    5.35
   2   1   6 1210.85   23.69
  -2  -1   6 1194.45   22.80
   2  -1  -6 1169.06   22.41
  -2  -1   6 1214.82   23.48
  -2   1  -6 1147.89   23.64
   2   1   6 1213.61   24.60
  -2  -1   6 1124.67   22.57
   2  -1  -6 1189.14   24.04
  -2  -1   6 1159.99   23.58
  -2   1  -6 1246.29   23.80
  -2  -1   6 1202.37   23.61
   2   1   6 1187.53   23.33
  -2   1  -6 1178.08   23.45
   2   1   7  482.81   12.22
  -2  -1   7  462.07   11.16
   2   1   7  482.65   12.96
  -2  -1   7  476.24   11.97
   2  -1  -7  479.04   11.22
  -2   1  -7  477.31   12.00
  -2  -1   7  473.27   12.03
  -2   1  -7  469.92   12.98
  -2   1  -7  499.65   12.42
  -2  -1   7  472.61   11.29
   2  -1  -7  489.26   12.50
  -2  -1   7  478.10   13.39
  -2   1  -7  503.22   11.80
   2   1   7  483.34   11.74
  -2  -1   7  495.48   12.14
  -2  -1   8   63.53    3.34
   2   1   8   64.30    4.26
  -2   1  -8   63.86    4.24
  -2  -1   8   65.85    3.79
  -2   1  -8   65.12    3.69
   2  -1  -8   63.19    3.42
  -2  -1   8   61.34    3.38
  -2  -1   8   67.14    4.52
  -2   1  -8   61.00    4.33
  -2  -1   8   65.80    3.85
   2  -1  -8   61.07    3.85
  -2  -1   8   66.57    3.80
   2   1   8   68.84    3.62
  -2   1  -8   62.10    3.40
  -2  -1   9  154.88    6.46
   2   1   9  157.23    7.10
   2  -1  -9  152.18    5.86
  -2   1  -9  144.19    5.93
  -2  -1   9  153.24    5.59
  -2  -1   9  143.07    5.77
  -2   1  -9  158.03    6.87
  -2  -1   9  145.57    7.20
   2  -1  -9  147.41    7.62
  -2  -1   9  148.09    6.26
  -2   1  -9  146.91    7.29
  -2   1  -9  137.96    5.48
   2   1   9  163.57    6.07
  -2  -1   9  161.20    6.41
   2   1  10   92.59    5.31
  -2   1 -10   93.89    4.76
  -2  -1  10   98.08    5.24
   2   1  10  102.61    5.91
  -2  -1  10   92.78    4.38
  -2  -1  10   93.08    4.79
   2   1  10   85.69    5.48
  -2  -1  10   96.47    5.15
  -2   1 -10   93.09    6.06
   2  -1 -10   82.62    5.93
  -2   1 -10   95.53    5.65
   2   1  10   88.94    4.53
  -2  -1  10   95.04    5.12
   2   1  11   16.04    2.43
  -2  -1  11   16.35    2.00
   2  -1 -11   18.69    2.30
  -2   1 -11   14.84    2.11
  -2  -1  11   18.29    2.46
   2   1  11   10.73    2.24
   2  -1 -11   15.20    2.97
  -2   1 -11   16.60    2.98
  -2   1 -11   18.82    2.86
  -2  -1  11   20.48    2.57
   2   1  11   19.46    2.22
  -2  -1  11   15.48    2.26
  -2  -1  11   18.19    2.47
  -2   1 -12  218.16    8.04
  -2  -1  12  223.79    9.10
   2   1  12  206.56    9.68
  -2  -1  12  216.51    7.68
  -2   1 -12  225.46   10.63
  -2   1 -12  240.06   10.25
  -2  -1  12  228.39    8.95
   2  -1 -12  203.50   10.56
  -2  -1  12  212.57    8.37
   2   1  12  226.99    8.03
  -2  -1  12  246.58    9.22
  -2   1 -13  143.15    6.41
   2   1  13  148.62    8.41
  -2  -1  13  157.62    7.70
   2   1  13  138.77    7.31
  -2  -1  13  148.52    7.30
   2  -1 -13  143.69    9.09
  -2   1 -13  140.38    8.80
  -2  -1  13  157.56    7.58
  -2  -1  14   16.04    2.73
   2   1  14   14.57    3.12
  -2   1 -14    9.90    2.01
  -2  -1  14   15.83    2.71
   2  -1 -14    9.98    3.14
  -2   1 -14   16.83    3.62
   2   1  14   13.47    2.42
  -2  -1  14   13.59    2.57
  -2  -1  15    6.63    2.26
   2   1  15    4.80    2.50
  -2  -1  15    2.45    1.40
   2   1  15    2.92    1.85
  -2   1 -15    5.59    2.65
   2  -1 -15    5.96    2.70
  -2  -1  15    4.80    2.15
   2   1  16   17.13    3.54
  -2  -1  16   17.08    3.28
  -2   1 -16   12.31    3.64
   2  -1 -16   16.56    3.88
  -2  -1  16   12.73    2.79
  -2  -1  17    5.50    2.63
   2   1  17   -0.11    2.53
  -2   1 -17   -0.20    2.53
  -2  -1  17    1.16    2.01
   2   1  18    6.35    3.17
  -2  -1  18    7.21    2.90
   2  -2  17    0.63    2.03
  -2  -2 -17    0.08    2.10
  -2   2  17    2.21    2.85
   2  -2  16    8.50    3.17
   2   2 -16    7.50    3.04
  -2  -2 -16   12.31    3.31
  -2   2  16    2.32    2.29
  -2   2  16    7.88    1.97
  -2   2  15   18.54    2.68
   2  -2  15   22.63    3.93
  -2   2  15   17.84    3.50
  -2  -2 -15   13.93    3.29
   2   2 -15   22.90    4.48
  -2  -2 -15   25.41    4.18
  -2   2  15   21.20    2.69
   2   2 -14   30.13    2.75
   2  -2  14   29.26    4.24
  -2   2  14   32.61    3.32
  -2  -2 -14   36.66    4.74
   2   2 -14   34.15    5.12
  -2   2  14   31.60    4.11
  -2  -2 -14   34.45    4.62
  -2   2  14   36.10    3.28
   2   2 -13   23.72    2.42
  -2  -2 -13   23.00    1.91
   2  -2  13   30.11    4.04
  -2   2  13   23.33    2.65
   2  -2  13   24.13    2.35
  -2   2  13   18.36    3.25
   2   2 -13   20.05    3.81
  -2  -2 -13   22.31    3.45
  -2  -2 -13   20.27    3.37
  -2   2  13   26.50    2.79
  -2  -2 -12   68.15    3.34
  -2  -2 -12   71.11    3.99
   2   2 -12   66.97    3.91
   2  -2  12   73.26    4.67
   2  -2  12   67.50    5.02
  -2   2  12   73.04    4.38
   2  -2  12   63.12    5.46
  -2   2  12   63.68    5.31
   2  -2  12   61.99    4.52
  -2  -2 -12   70.23    5.73
  -2  -2 -12   61.12    5.27
   2  -2  12   66.45    3.68
   2   2 -12   74.84    6.48
  -2   2  12   68.54    4.16
   2   2 -11    2.55    0.91
  -2   2  11    1.66    1.07
   2  -2  11    1.91    1.20
  -2  -2 -11    1.97    0.83
   2  -2  11    1.41    1.38
  -2  -2 -11    2.70    1.71
   2  -2  11    1.63    0.99
  -2   2  11    0.81    1.44
   2   2 -11    1.66    1.59
  -2  -2 -11   -0.30    1.82
  -2   2  11    1.24    0.96
   2   2 -10   12.88    1.69
   2  -2  10   14.76    1.89
  -2   2  10   12.20    1.68
  -2  -2 -10   16.51    1.64
   2   2 -10   11.31    2.12
   2  -2  10   12.96    2.57
   2  -2  10   11.40    2.11
  -2   2  10   12.02    2.28
   2  -2  10   13.98    1.52
   2   2 -10   14.22    2.72
  -2  -2 -10   12.30    2.33
  -2  -2 -10   16.36    2.79
  -2   2  10   13.33    2.23
  -2   2  10   13.51    1.76
   2   2  -9   82.01    4.01
   2   2  -9   84.25    2.10
   2  -2   9   82.58    4.07
  -2   2   9   89.58    4.05
   2   2  -9   87.52    5.10
   2  -2   9   83.83    5.01
  -2  -2  -9   86.04    3.74
   2  -2   9   83.91    5.48
  -2  -2  -9   84.09    5.30
   2  -2   9   87.05    3.58
   2   2  -9   86.94    6.01
  -2   2   9   93.71    5.61
  -2  -2  -9   79.61    5.12
  -2   2   9   87.25    5.28
   2   2  -9   85.05    2.19
  -2   2   9   85.30    4.02
   2  -2   8  160.75    5.55
  -2  -2  -8  157.69    5.63
   2   2  -8  157.88    5.63
  -2  -2  -8  155.62    6.88
   2   2  -8  164.97    3.71
  -2   2   8  158.33    7.66
   2   2  -8  160.24    6.75
   2  -2   8  151.94    7.14
  -2  -2  -8  162.50    5.37
  -2   2   8  153.66    5.29
   2  -2   8  154.47    6.74
   2   2  -8  160.82    6.03
  -2   2   8  158.47    7.30
  -2   2   8  162.25    7.24
  -2   2   8  154.17    7.78
  -2  -2  -8  154.37    6.81
  -2  -2  -8  163.89    7.18
  -2   2   8  150.12    6.80
   2   2  -8  160.35    3.85
  -2   2   8  161.24    5.52
  -2  -2  -7  768.19   18.25
  -2  -2  -7  783.85   16.52
   2   2  -7  755.42   16.41
   2   2  -7  785.34   14.08
  -2   2   7  764.97   13.74
   2  -2   7  792.99   15.88
   2  -2   7  780.33   18.94
  -2   2   7  756.09   15.54
   2  -2   7  772.72   18.19
  -2  -2  -7  800.80   16.34
   2   2  -7  735.94   16.82
  -2   2   7  792.55   18.93
  -2   2   7  790.57   19.06
  -2   2   7  777.64   19.93
  -2  -2  -7  763.19   18.07
  -2   2   7  763.64   18.32
  -2   2   7  781.30   16.11
   2   2  -6  344.11    8.83
  -2  -2  -6  348.61    8.86
   2  -2   6  356.90    8.00
  -2   2   6  327.51    6.80
   2   2  -6  352.28    7.12
  -2   2   6  343.03    6.55
  -2  -2  -6  351.00   10.12
   2  -2   6  355.62   10.59
   2   2  -6  356.03    9.83
  -2   2   6  331.74    7.74
   2  -2   6  345.72   10.05
  -2  -2  -6  351.49    8.82
   2   2  -6  341.65    9.17
  -2   2   6  353.17   10.65
  -2   2   6  371.44   11.42
  -2  -2  -6  342.29    9.71
   2   2  -6  357.46    7.85
  -2   2   6  359.11   10.71
  -2   2   6  331.18   10.06
  -2   2   6  354.30    8.52
  -2  -2  -5 1140.45   23.39
  -2   2   5 1098.22   19.67
   2  -2   5 1142.77   20.44
  -2  -2  -5 1152.94   22.15
   2   2  -5 1161.57   20.35
   2   2  -5 1123.56   22.09
   2  -2   5 1168.16   24.01
  -2   2   5 1127.64   20.29
   2  -2   5 1117.54   23.47
   2   2  -5 1145.98   22.91
   2   2  -5 1150.85   22.42
  -2   2   5 1154.34   24.55
  -2   2   5 1137.61   23.48
   2   2  -5 1170.73   20.69
  -2  -2  -5 1136.71   22.77
  -2   2   5 1172.51   24.02
  -2   2   5 1175.34   21.50
  -2  -2  -4 2163.28   40.00
  -2  -2  -4 2180.69   39.17
   2   2  -4 2196.69   37.60
   2   2  -4 2185.60   39.10
   2  -2   4 2202.19   36.75
  -2   2   4 2166.44   36.71
   2  -2   4 2207.82   40.51
   2  -2   4 2162.93   40.41
   2   2  -4 2198.96   39.64
  -2   2   4 2214.88   40.60
  -2   2   4 2157.15   40.35
  -2  -2  -4 2232.55   39.15
   2   2  -4 2129.24   39.16
  -2   2   4 2211.29   41.02
   2   2  -4 2196.21   37.44
  -2   2   4 2175.56   38.20
  -2  -2  -3  502.78   11.71
  -2  -2  -3  515.55   11.31
   2   2  -3  521.49   10.36
   2   2  -3  543.42   11.38
   2  -2   3  513.38   12.17
   2  -2   3  516.81   12.03
   2   2  -3  527.95   11.50
  -2   2   3  507.97   10.33
  -2   2   3  519.48   12.04
   2   2  -3  527.67    9.92
  -2   2   3  541.06   12.35
  -2   2   3  520.34   12.03
  -2   2   3  525.75   10.53
   2   2  -2 1748.10   30.69
  -2  -2  -2 1712.58   31.61
   2   2  -2 1773.49   31.44
   2   2  -2 1814.69   31.56
  -2   2   2 1711.03   30.87
   2  -2   2 1790.04   31.90
  -2   2   2 1745.98   31.91
  -2   2   2 1764.66   31.70
   2  -2   2 1745.09   30.36
  -2  -2  -2 1725.09   30.22
  -2   2   2 1737.01   30.60
   2   2  -1 1435.73   25.58
   2  -2   1 1434.13   25.89
  -2   2   1 1416.55   25.96
   2  -2   1 1445.58   25.57
  -2   2   1 1465.02   26.66
  -2  -2  -1 1453.44   25.03
   2   2  -1 1390.27   25.60
  -2   2   1 1386.02   25.43
  -2   2   0  646.08   12.82
   2   2   0  684.26   13.26
  -2  -2   0  642.97   13.19
  -2   2   0  670.97   12.62
   2  -2   0  681.99   13.84
  -2   2   0  649.46   13.61
   2  -2   0  668.29   12.65
   2  -2   0  667.79   13.41
  -2   2   0  686.41   13.41
   2  -2   0  675.77   13.66
   2   2   0  651.40   12.70
  -2  -2   0  683.12   12.73
  -2   2   0  650.97   13.08
   2  -2   0  690.64   13.17
  -2  -2   1 1389.66   25.63
  -2   2  -1 1409.40   24.63
   2   2   1 1427.15   26.03
  -2   2  -1 1441.37   26.70
  -2   2  -1 1418.54   25.91
   2  -2  -1 1460.62   24.50
   2  -2  -1 1431.35   26.63
  -2   2  -1 1464.06   25.52
   2  -2  -1 1415.76   26.60
   2  -2  -1 1448.99   25.44
  -2  -2   1 1485.26   25.73
   2   2   1 1387.13   25.08
   2   2   2 1725.15   31.40
  -2  -2   2 1714.67   31.32
  -2  -2   2 1777.29   31.23
  -2   2  -2 1716.36   31.70
  -2   2  -2 1737.58   32.16
   2  -2  -2 1733.14   32.14
   2  -2  -2 1699.83   32.27
   2   2   2 1748.11   30.54
   2   2   2 1695.32   30.10
  -2  -2   2 1844.77   31.33
   2  -2  -2 1780.01   30.46
   2   2   3  498.75   11.44
  -2  -2   3  493.47   11.29
   2   2   3  526.02   11.54
  -2   2  -3  511.49   12.04
  -2   2  -3  518.84   12.15
  -2  -2   3  537.47   11.41
   2  -2  -3  522.37   12.39
   2  -2  -3  558.29   12.20
   2   2   3  510.20   11.10
   2  -2  -3  518.86   12.11
  -2   2  -3  544.36   12.04
   2   2   3  523.52   10.24
   2  -2  -3  560.08   10.78
  -2  -2   3  527.75   11.47
   2   2   4 2201.80   39.69
   2   2   4 2200.53   39.95
  -2  -2   4 2194.51   39.60
  -2   2  -4 2223.33   40.54
   2  -2  -4 2227.33   37.12
  -2  -2   4 2302.29   39.79
  -2   2  -4 2249.97   38.47
   2   2   4 2138.31   39.79
  -2  -2   4 2206.69   39.85
   2  -2  -4 2208.94   38.55
   2   2   4 2206.29   38.24
  -2   2  -4 2262.15   40.25
   2   2   5 1161.55   23.01
  -2  -2   5 1163.94   22.43
  -2  -2   5 1189.52   22.74
   2  -2  -5 1150.88   20.37
  -2   2  -5 1121.49   23.05
  -2   2  -5 1130.51   21.71
  -2  -2   5 1073.24   20.49
   2   2   5 1137.28   23.16
   2  -2  -5 1131.09   23.33
  -2   2  -5 1198.12   23.02
   2   2   5 1120.37   21.07
   2   2   5 1185.52   22.56
   2   2   6  345.43    9.77
  -2  -2   6  345.97    9.20
   2   2   6  348.77    9.83
  -2   2  -6  343.74    9.70
   2  -2  -6  344.06    7.83
  -2  -2   6  361.10    9.63
  -2   2  -6  359.31    9.07
   2  -2  -6  345.48   10.04
   2   2   6  347.82   10.24
  -2  -2   6  336.16    7.81
  -2   2  -6  370.06    9.63
   2   2   6  356.79    9.30
  -2  -2   7  770.03   16.93
  -2   2  -7  736.42   17.35
   2   2   7  764.32   17.92
   2  -2  -7  781.94   15.60
  -2  -2   7  787.52   17.56
   2  -2  -7  749.59   18.01
  -2  -2   7  782.62   18.55
   2   2   7  801.77   18.79
  -2  -2   7  730.68   15.39
  -2   2  -7  800.99   17.19
  -2   2  -7  787.84   17.16
   2   2   7  787.38   17.05
  -2  -2   8  160.63    6.07
  -2   2  -8  156.02    6.30
   2   2   8  150.55    6.65
  -2   2  -8  173.04    7.39
  -2  -2   8  158.07    6.42
  -2  -2   8  160.00    7.12
  -2  -2   8  149.41    5.09
   2   2   8  158.87    7.21
   2  -2  -8  156.54    6.74
  -2   2  -8  154.09    5.97
   2   2   8  164.74    6.03
   2   2   9   87.35    5.07
  -2  -2   9   88.74    4.48
  -2  -2   9   85.05    4.81
   2   2   9   85.61    5.06
  -2   2  -9   81.96    4.57
   2   2   9   79.37    5.16
  -2  -2   9   83.41    5.26
  -2   2  -9   84.17    5.49
   2  -2  -9   79.47    5.48
   2  -2  -9   81.91    4.94
  -2  -2   9   80.30    3.79
   2   2   9   91.25    4.44
   2   2  10   14.44    2.37
  -2  -2  10   11.23    2.06
   2   2  10   10.83    2.04
  -2  -2  10   12.16    1.87
  -2   2 -10   12.14    2.06
  -2   2 -10   16.28    2.39
  -2   2 -10   10.81    2.30
   2  -2 -10   11.21    2.50
  -2  -2  10   13.00    1.71
   2   2  10   11.86    1.74
  -2  -2  11    3.65    1.64
  -2   2 -11    2.01    1.28
  -2  -2  11    1.60    1.17
   2   2  11    3.43    1.50
  -2   2 -11    1.44    1.47
   2  -2 -11    2.75    1.74
  -2  -2  11    3.10    1.23
   2   2  11    0.39    0.90
  -2   2 -12   62.10    4.24
  -2  -2  12   72.33    5.10
   2   2  12   70.27    5.34
  -2  -2  12   69.09    4.44
  -2   2 -12   61.49    5.77
  -2  -2  12   62.63    4.05
   2  -2 -12   59.53    5.50
   2   2  12   74.72    4.35
  -2  -2  12   74.58    5.09
  -2   2 -12   65.10    3.94
  -2   2 -13   23.48    2.85
  -2  -2  13   24.03    3.21
   2   2  13   20.54    3.19
  -2   2 -13   16.76    3.26
   2  -2 -13   20.61    3.69
  -2  -2  13   23.23    3.22
   2   2  13   23.69    2.54
  -2   2 -14   31.78    3.22
  -2  -2  14   37.47    4.10
   2   2  14   29.40    3.91
   2   2  14   29.55    3.73
  -2   2 -14   24.23    4.19
   2  -2 -14   26.56    4.36
   2   2  14   35.91    3.13
  -2  -2  14   35.97    3.93
   2   2  15   16.17    3.15
  -2  -2  15   21.55    3.34
  -2   2 -15   17.34    2.48
  -2   2 -15   17.34    3.98
   2   2  15   18.68    3.22
   2  -2 -15   19.91    4.16
  -2  -2  15   16.30    2.96
   2   2  16   10.13    3.10
  -2  -2  16    6.64    2.48
   2  -2 -16   13.46    3.71
   2   2  16   10.90    2.85
  -2   2 -16    3.38    2.74
  -2  -2  16    9.05    2.72
  -2  -2  17    1.48    2.40
   2   2  17    4.32    2.84
  -2   2 -17    3.93    2.57
  -2  -2  17    1.22    1.73
  -2  -2  18   -0.38    2.59
   2  -3  17    5.93    2.80
  -2  -3 -17   12.26    3.51
  -2   3  17    4.12    3.07
   2  -3  16    0.85    2.13
  -2  -3 -16    4.71    2.82
  -2  -3 -16    5.37    2.64
   2   3 -16   -2.28    2.78
  -2   3  16    0.16    2.46
   2  -3  15   13.21    3.19
  -2  -3 -15   10.63    3.19
  -2   3  15   11.45    3.22
   2   3 -15   19.45    4.32
  -2  -3 -15    8.10    2.87
  -2   3  15   10.72    2.12
   2   3 -14   27.63    2.85
   2  -3  14   27.66    4.19
  -2   3  14   27.60    2.94
  -2  -3 -14   23.49    3.80
   2   3 -14   27.74    4.62
  -2   3  14   23.85    3.92
  -2  -3 -14   26.22    4.02
  -2   3  14   27.09    2.81
   2   3 -13   35.57    3.23
  -2   3  13   38.00    3.25
   2  -3  13   37.53    4.66
  -2  -3 -13   34.96    4.29
  -2   3  13   40.87    4.61
  -2  -3 -13   34.40    4.46
   2   3 -13   39.37    5.20
  -2   3  13   38.87    3.12
  -2  -3 -12   12.73    1.91
   2   3 -12   10.73    1.90
  -2   3  12   10.58    1.67
   2  -3  12   13.69    2.84
  -2  -3 -12   11.79    1.25
  -2  -3 -12   13.96    3.06
   2   3 -12    7.22    2.62
   2  -3  12   10.40    1.94
   2  -3  12   12.66    1.30
  -2  -3 -12   13.66    2.87
  -2   3  12   13.88    2.96
  -2   3  12   13.37    1.91
   2   3 -11   53.00    3.71
   2   3 -11   57.40    1.93
  -2  -3 -11   53.25    3.51
  -2   3  11   65.88    3.77
   2  -3  11   66.92    5.43
  -2  -3 -11   53.43    2.71
  -2   3  11   55.89    5.08
  -2  -3 -11   62.12    5.25
   2   3 -11   49.67    5.34
  -2  -3 -11   67.83    5.19
   2  -3  11   55.34    2.50
   2   3 -11   61.21    2.10
  -2   3  11   61.61    3.60
   2   3 -10  230.07    5.41
   2  -3  10  236.30    7.64
   2   3 -10  228.09    7.96
  -2  -3 -10  226.73    6.39
   2  -3  10  227.30    9.32
  -2   3  10  239.75    7.36
   2  -3  10  229.90    9.99
  -2   3  10  226.65    9.90
  -2  -3 -10  232.57    9.91
  -2  -3 -10  222.32    9.37
   2  -3  10  230.36    5.69
   2   3 -10  230.78   10.95
   2   3 -10  236.03    5.68
  -2   3  10  209.01    4.87
  -2   3  10  235.61    7.32
  -2  -3  -9   37.40    3.65
   2  -3   9   34.58    2.53
   2   3  -9   31.01    2.67
  -2   3   9   33.02    2.28
  -2  -3  -9   32.83    2.17
   2  -3   9   39.81    3.81
   2   3  -9   40.62    3.65
   2  -3   9   32.32    3.23
   2  -3   9   33.56    1.62
  -2  -3  -9   38.26    3.52
  -2   3   9   29.83    3.43
  -2  -3  -9   38.50    3.76
  -2   3   9   36.77    1.64
  -2   3   9   33.45    2.40
  -2   3   9   29.90    3.29
   2   3  -9   34.49    1.92
   2  -3   8    2.75    0.83
  -2   3   8    3.21    0.56
   2   3  -8    3.51    1.06
  -2  -3  -8    2.50    1.41
  -2   3   8    2.53    1.14
   2   3  -8    2.03    1.01
   2  -3   8    0.63    1.31
  -2   3   8    1.62    0.71
  -2  -3  -8    2.38    0.83
   2  -3   8    1.83    1.10
   2   3  -8    2.61    0.98
   2  -3   8    3.48    0.54
  -2  -3  -8    4.64    1.43
  -2   3   8    2.60    1.52
  -2   3   8    3.88    1.70
  -2   3   8    3.83    0.83
  -2   3   8    1.45    1.32
  -2  -3  -7    2.60    1.29
   2   3  -7    1.62    0.85
   2  -3   7    2.24    0.75
  -2   3   7    1.42    0.48
  -2  -3  -7    2.43    0.79
   2  -3   7    3.11    1.23
  -2   3   7    2.51    0.64
   2   3  -7    2.60    1.12
   2  -3   7    1.78    1.21
  -2  -3  -7    2.01    0.80
  -2  -3  -7    2.26    1.10
  -2   3   7    2.68    1.31
  -2   3   7    2.20    1.24
   2  -3   7    2.41    0.37
  -2   3   7    0.93    1.17
   2   3  -7    2.24    0.83
  -2   3   7    0.51    0.93
  -2   3   7    2.08    0.74
   2  -3   6  797.06   15.27
   2   3  -6  782.45   17.22
  -2  -3  -6  779.10   17.00
  -2   3   6  762.20   15.17
  -2  -3  -6  813.36   18.81
   2  -3   6  784.66   18.54
  -2   3   6  815.63   14.92
   2  -3   6  809.57   19.10
  -2   3   6  825.23   19.11
  -2   3   6  814.76   19.75
   2   3  -6  781.74   16.77
  -2  -3  -6  830.44   17.93
  -2   3   6  788.48   18.88
  -2   3   6  807.38   15.84
   2   3  -5  390.87   10.03
  -2  -3  -5  418.51   10.09
  -2  -3  -5  395.26   11.04
   2  -3   5  400.05   11.09
  -2   3   5  392.64    7.54
  -2   3   5  392.04    7.48
   2   3  -5  387.14   10.60
   2  -3   5  409.93   11.37
  -2   3   5  427.50   11.40
   2   3  -5  387.68    9.60
  -2   3   5  390.35   11.54
  -2   3   5  396.52    8.73
  -2  -3  -4  423.00   11.06
   2   3  -4  429.12    9.27
  -2  -3  -4  422.34   10.20
   2   3  -4  417.03   10.28
  -2   3   4  414.34    8.39
   2  -3   4  413.60   11.04
  -2   3   4  433.27   11.51
  -2   3   4  414.66   10.90
  -2   3   4  412.80    8.89
  -2  -3  -3  134.81    5.18
   2   3  -3  136.30    4.23
  -2  -3  -3  150.09    4.90
  -2   3   3  136.58    5.42
  -2   3   3  138.69    3.90
   2  -3   3  143.55    5.23
   2  -3   3  139.20    3.46
  -2   3   3  138.73    5.00
  -2   3   3  138.71    5.32
  -2   3   3  143.39    3.95
  -2  -3  -3  142.78    3.55
  -2  -3  -2  101.73    4.16
  -2   3   2  101.49    4.30
   2   3  -2  104.32    3.99
   2   3  -2  109.06    3.70
  -2  -3  -2   98.08    3.89
   2  -3   2  103.87    2.66
  -2   3   2  104.85    3.54
   2  -3   2  113.20    4.20
   2  -3   2  107.06    3.25
  -2   3   2  118.86    4.64
  -2   3   2  108.63    3.92
  -2   3   2  108.99    4.24
  -2   3   2  101.47    3.29
  -2  -3  -2  123.82    3.07
   2   3  -1 2255.99   40.67
  -2  -3  -1 2349.14   40.35
   2   3  -1 2370.93   40.46
   2  -3   1 2273.96   39.27
  -2   3   1 2253.51   40.76
   2  -3   1 2315.36   40.40
  -2   3   1 2218.48   38.87
  -2   3   1 2243.35   40.37
   2  -3   1 2303.13   41.32
   2  -3   1 2252.02   39.94
  -2   3   1 2250.36   41.24
  -2   3   1 2335.47   41.24
  -2   3   1 2276.57   39.84
   2  -3   1 2312.81   40.72
  -2   3   1 2275.37   39.80
  -2  -3  -1 2319.00   39.18
   2  -3   1 2299.89   40.30
  -2  -3   0   17.37    1.45
  -2  -3   0   15.99    1.42
   2   3   0   16.79    1.41
   2  -3   0   17.15    1.32
  -2   3   0   15.22    1.24
  -2   3   0   15.75    1.18
   2  -3   0   15.25    1.46
   2  -3   0   16.62    1.21
  -2   3   0   14.77    1.47
   2  -3   0   16.63    1.45
  -2   3   0   14.81    0.98
  -2   3   0   18.20    1.49
  -2   3   0   18.79    1.63
   2  -3   0   14.96    1.46
   2  -3   0   15.01    1.24
  -2  -3   0   15.41    1.13
   2   3   0   16.28    1.17
  -2   3  -1 2268.03   39.33
   2   3   1 2264.93   40.73
  -2   3  -1 2235.47   41.27
   2  -3  -1 2341.33   38.94
   2  -3  -1 2285.10   40.71
  -2   3  -1 2229.02   40.43
   2  -3  -1 2224.97   41.30
  -2   3  -1 2287.05   40.10
  -2  -3   1 2371.81   40.19
   2  -3  -1 2369.53   39.85
   2   3   1 2258.13   39.31
   2   3   2  106.50    3.98
   2  -3  -2  108.95    3.70
  -2   3  -2   99.91    4.01
  -2   3  -2  109.06    4.38
  -2  -3   2  103.51    3.88
  -2   3  -2  104.78    3.14
   2  -3  -2  104.38    4.34
   2   3   2  103.26    2.93
  -2  -3   2  107.40    3.79
   2  -3  -2  110.96    3.25
  -2  -3   3  134.53    4.87
   2   3   3  146.37    5.10
   2   3   3  144.55    4.85
  -2  -3   3  145.77    4.90
  -2   3  -3  137.45    5.24
  -2   3  -3  139.58    5.21
  -2   3  -3  138.48    3.16
   2  -3  -3  133.17    5.22
   2   3   3  137.23    4.61
   2   3   3  137.64    3.47
   2  -3  -3  141.78    3.90
  -2  -3   3  148.09    4.91
  -2  -3   4  406.60   10.33
   2   3   4  432.67   10.75
   2   3   4  412.53   10.09
  -2   3  -4  414.28   10.83
  -2  -3   4  433.56   10.42
  -2   3  -4  413.11    8.52
   2   3   4  401.54   10.28
   2  -3  -4  396.38   10.95
   2  -3  -4  422.44    8.85
  -2   3  -4  436.23   10.84
   2   3   4  408.01    8.32
   2   3   5  406.60   10.86
  -2  -3   5  411.12   10.48
   2   3   5  407.44   10.13
  -2  -3   5  414.97   10.59
  -2   3  -5  374.70   10.64
   2  -3  -5  393.29   11.06
   2   3   5  386.15   10.59
  -2   3  -5  389.45    8.93
   2   3   5  397.45    8.38
  -2   3  -5  416.92   10.80
   2  -3  -5  414.96    8.93
   2   3   6  825.84   17.42
  -2  -3   6  813.81   17.90
  -2  -3   6  823.65   18.15
  -2   3  -6  789.67   18.23
  -2   3  -6  802.46   16.49
   2  -3  -6  783.34   18.72
   2   3   6  795.03   18.53
   2   3   6  780.57   15.39
  -2   3  -6  832.54   18.07
   2   3   7    1.64    0.84
  -2  -3   7    0.90    0.83
  -2   3  -7    2.78    1.14
  -2  -3   7    1.45    0.90
   2  -3  -7    0.78    1.11
   2   3   7    2.16    1.11
  -2  -3   7    2.83    0.58
   2   3   7    1.96    0.67
   2   3   8    1.05    0.79
   2   3   8    2.96    1.27
  -2   3  -8    2.91    1.40
  -2   3  -8    2.99    1.16
  -2  -3   8    1.76    1.01
  -2  -3   8    2.69    1.22
   2   3   8    3.75    1.24
   2   3   8    4.54    1.44
   2  -3  -8    1.09    1.12
  -2  -3   8    3.06    1.19
   2  -3  -8    1.57    1.22
   2   3   8    1.58    1.07
  -2  -3   8    2.13    0.59
   2   3   9   35.18    3.40
  -2   3  -9   29.52    2.89
   2   3   9   37.79    3.34
  -2  -3   9   40.70    3.45
  -2  -3   9   41.37    3.32
   2   3   9   36.98    3.67
   2  -3  -9   30.43    3.22
  -2  -3   9   33.50    3.38
  -2  -3   9   31.56    1.99
   2  -3  -9   36.40    3.82
   2   3   9   37.72    2.90
  -2   3 -10  213.94    8.44
  -2  -3  10  205.96    8.67
   2   3  10  225.43    9.00
  -2  -3  10  212.99    8.28
  -2  -3  10  220.50    6.43
   2  -3 -10  231.72   10.17
   2   3  10  225.75    7.95
  -2   3 -10  232.66    8.06
  -2   3 -11   57.57    4.18
   2   3  11   56.45    4.53
  -2  -3  11   56.89    4.49
  -2  -3  11   50.73    3.90
  -2  -3  11   54.39    3.05
   2  -3 -11   60.61    5.33
  -2   3 -11   46.73    4.86
   2   3  11   59.20    3.84
  -2   3 -11   52.30    3.71
  -2   3 -12   10.19    1.74
  -2  -3  12   10.28    2.00
  -2   3 -12   10.67    2.09
  -2  -3  12   14.59    2.51
   2   3  12   11.05    2.35
  -2   3 -12   11.28    2.79
   2  -3 -12   16.20    3.34
   2   3  12   14.41    2.11
  -2  -3  12    9.75    1.51
  -2   3 -13   33.74    3.46
   2   3  13   40.54    4.18
  -2  -3  13   41.25    4.21
   2  -3 -13   40.89    4.85
  -2   3 -13   37.02    4.78
   2   3  13   38.37    3.27
  -2  -3  13   43.68    4.25
  -2   3 -14   28.21    3.17
  -2  -3  14   32.13    3.94
   2   3  14   26.38    3.57
   2  -3 -14   30.43    4.65
   2   3  14   21.18    3.35
  -2   3 -14   28.65    4.61
  -2  -3  14   30.32    3.87
   2   3  14   27.42    2.88
  -2  -3  15   11.89    2.88
  -2   3 -15   11.34    2.24
   2   3  15    9.71    2.81
   2  -3 -15   12.22    3.43
   2   3  15   15.72    3.10
  -2   3 -15   11.08    3.66
  -2  -3  15   11.25    2.99
   2   3  16   -0.31    2.17
   2  -3 -16    1.90    2.37
   2   3  16    1.41    2.29
  -2   3 -16    2.78    2.63
  -2  -3  16    1.75    1.97
  -2  -3  17    5.40    2.62
   2   3  17    3.02    2.70
  -2   3 -17    4.47    2.89
  -2  -3  17    3.99    2.20
  -2  -4 -17    8.31    2.87
  -2   4  17    7.79    3.21
  -2  -4 -16   16.94    3.91
  -2  -4 -16   19.06    3.86
   2   4 -16   10.72    3.70
  -2   4  16   11.26    3.63
   2  -4  16   10.94    3.27
   2   4 -15   30.83    3.28
   2  -4  15   34.11    4.90
  -2  -4 -15   41.72    5.25
  -2  -4 -15   34.09    4.91
  -2   4  15   33.40    4.95
   2   4 -15   33.84    5.47
   2   4 -14   21.67    2.76
   2  -4  14   27.37    4.31
  -2  -4 -14   21.49    3.89
  -2  -4 -14   32.65    4.63
  -2   4  14   26.74    4.24
   2   4 -14   23.90    4.77
  -2   4  14   23.59    2.49
   2   4 -13   35.00    3.39
  -2   4  13   32.55    2.84
   2  -4  13   40.99    4.90
  -2  -4 -13   39.17    4.67
  -2  -4 -13   34.69    4.39
   2   4 -13   41.95    5.55
  -2   4  13   32.22    4.45
  -2   4  13   36.21    2.87
   2   4 -12   15.51    2.33
  -2  -4 -12   13.11    1.01
   2   4 -12   13.76    1.18
   2  -4  12   15.44    3.03
  -2   4  12   15.41    2.00
  -2   4  12   13.11    2.87
  -2  -4 -12   11.36    2.65
  -2  -4 -12   16.78    3.28
   2   4 -12   11.11    2.86
   2  -4  12   12.32    2.05
  -2   4  12   14.63    1.82
  -2   4  12   13.39    0.91
   2   4 -11  242.93    9.01
   2   4 -11  244.08    6.45
  -2  -4 -11  256.35    8.57
   2  -4  11  258.47    8.33
  -2   4  11  255.03    7.81
   2  -4  11  272.33   11.52
  -2  -4 -11  253.12    6.23
  -2  -4 -11  249.14   11.08
   2   4 -11  236.08   11.85
  -2  -4 -11  237.32   10.35
  -2   4  11  251.72   11.22
   2   4 -11  263.29    6.93
  -2   4  11  236.65    7.51
  -2   4  11  247.75    6.07
   2  -4  10  131.68    5.41
   2   4 -10  135.02    6.32
  -2  -4 -10  131.52    5.79
  -2  -4 -10  132.34    7.59
  -2   4  10  137.81    5.05
  -2  -4 -10  134.42    4.35
   2  -4  10  145.69    7.87
  -2  -4 -10  131.59    7.47
  -2   4  10  130.00    7.56
  -2  -4 -10  145.97    7.40
  -2   4  10  133.19    4.19
  -2   4  10  136.16    5.02
   2   4 -10  137.48    4.85
   2   4  -9    6.38    1.44
  -2  -4  -9    9.38    1.58
  -2  -4  -9    5.39    1.97
   2  -4   9    5.59    1.17
  -2   4   9    5.54    0.86
   2  -4   9    9.72    2.28
  -2   4   9    5.88    1.02
  -2  -4  -9    8.13    1.11
   2   4  -9    5.14    1.14
  -2  -4  -9    6.13    1.90
  -2  -4  -9    4.91    1.86
  -2   4   9    8.63    2.16
  -2   4   9    7.70    1.15
  -2  -4  -8   11.02    2.14
  -2   4   8    9.89    1.08
   2   4  -8   12.05    1.84
   2   4  -8   11.22    2.19
   2  -4   8   10.14    2.24
  -2   4   8   10.75    1.16
   2  -4   8   11.15    2.10
  -2  -4  -8    9.71    1.27
   2   4  -8   10.74    1.51
  -2   4   8   10.62    2.26
  -2   4   8   14.09    2.32
  -2   4   8    9.71    1.20
   2   4  -7  188.65    6.94
  -2   4   7  179.89    5.42
  -2  -4  -7  194.31    8.14
   2  -4   7  197.77    8.08
   2  -4   7  182.11    7.71
   2   4  -7  184.89    7.67
  -2   4   7  193.32    4.89
  -2   4   7  186.28    8.19
   2   4  -7  172.79    5.97
  -2   4   7  188.85    8.47
  -2   4   7  173.81    7.83
  -2   4   7  193.74    5.37
  -2  -4  -6   84.03    4.94
   2   4  -6   77.66    4.13
   2  -4   6   82.13    4.83
   2  -4   6   78.21    4.66
  -2   4   6   80.80    2.44
   2   4  -6   77.49    4.51
   2   4  -6   83.52    3.69
  -2   4   6   79.80    5.02
  -2   4   6   82.03    3.05
  -2  -4  -5  242.12    8.29
  -2  -4  -5  228.86    5.89
  -2   4   5  226.91    4.75
   2   4  -5  231.35    7.31
   2  -4   5  230.10    8.05
  -2   4   5  232.42    8.40
  -2   4   5  234.25    5.53
   2  -4   4 1040.52   18.19
  -2  -4  -4 1022.50   22.29
  -2  -4  -4 1030.70   19.77
   2   4  -4 1007.28   21.23
  -2  -4  -4 1041.11   21.13
  -2   4   4 1034.28   18.93
   2  -4   4 1026.03   22.01
  -2   4   4 1018.95   22.48
  -2   4   4 1019.16   19.01
   2  -4   3  392.90    7.75
  -2  -4  -3  378.35   10.56
  -2  -4  -3  394.15    9.06
   2   4  -3  390.09    9.99
   2   4  -3  376.05    9.22
  -2   4   3  380.76   10.73
   2  -4   3  376.60   10.12
  -2   4   3  371.36    8.55
   2  -4   3  380.08    9.17
  -2   4   3  388.50   10.52
  -2   4   3  377.72    8.28
  -2  -4  -3  377.83    7.53
  -2  -4  -2 1789.73   35.03
  -2  -4  -2 1928.44   33.80
   2   4  -2 1859.80   34.65
   2   4  -2 1837.43   34.06
  -2   4   2 1887.32   35.22
   2  -4   2 1865.62   32.47
  -2   4   2 1817.99   33.50
  -2   4   2 1859.21   31.85
   2  -4   2 1818.29   34.46
  -2   4   2 1994.75   35.73
   2  -4   2 1864.55   33.97
  -2  -4  -2 1833.18   31.97
  -2   4   2 1855.28   32.87
  -2   4   1  120.97    4.60
  -2  -4  -1  121.86    4.77
   2   4  -1  126.21    4.62
   2   4  -1  106.24    4.23
  -2  -4  -1  127.80    4.43
   2  -4   1  128.48    3.96
  -2   4   1  118.79    3.55
   2  -4   1  123.02    4.28
  -2   4   1  118.11    4.33
   2  -4   1  121.77    4.85
  -2   4   1  132.15    5.04
  -2   4   1  124.18    4.87
   2  -4   1  113.09    4.38
  -2  -4  -1  129.08    3.59
  -2   4   0   74.39    3.20
   2   4   0   73.43    3.38
   2   4   0   77.98    3.53
  -2  -4   0   80.71    3.44
   2  -4   0   77.86    3.23
  -2   4   0   75.01    2.99
  -2   4   0   72.50    3.47
   2  -4   0   81.05    3.66
   2  -4   0   76.70    2.92
  -2   4   0   81.34    3.62
   2  -4   0   77.43    3.61
  -2   4   0   76.78    3.47
   2  -4   0   77.88    3.10
  -2  -4   0   79.12    2.91
   2   4   1  121.50    4.59
  -2   4  -1  123.14    3.82
   2  -4  -1  121.99    4.59
  -2   4  -1  121.86    4.79
   2  -4  -1  124.03    4.50
   2  -4  -1  122.39    3.43
  -2   4  -1  119.02    4.35
   2  -4  -1  119.29    4.85
  -2   4  -1  124.81    4.20
  -2  -4   1  129.26    4.18
   2  -4  -1  130.20    3.95
   2  -4  -2 1915.68   35.02
   2   4   2 1855.71   34.38
   2  -4  -2 1856.63   33.53
  -2   4  -2 1835.09   34.45
  -2   4  -2 1902.01   35.08
   2  -4  -2 1854.61   31.37
  -2  -4   2 1885.79   34.26
  -2   4  -2 1872.60   32.75
   2  -4  -2 1876.51   35.18
   2  -4  -2 1806.33   33.67
   2   4   2 1823.73   31.89
   2  -4  -2 1870.20   32.48
   2   4   3  381.50    9.72
  -2   4  -3  373.85   10.15
  -2  -4   3  383.57    9.78
   2  -4  -3  384.97    8.81
  -2   4  -3  381.34   10.35
  -2   4  -3  385.40    7.75
   2  -4  -3  383.18   10.61
   2  -4  -3  369.65    9.73
   2   4   3  363.01    7.44
   2  -4  -3  380.76    8.03
   2   4   4 1052.15   21.06
  -2  -4   4 1033.34   21.36
  -2   4  -4 1019.62   21.93
   2  -4  -4 1002.11   21.53
   2   4   4 1031.91   21.36
   2  -4  -4 1014.04   22.26
   2  -4  -4 1076.56   19.07
   2   4   4  997.42   18.04
   2   4   5  236.15    7.30
  -2  -4   5  231.69    7.77
  -2  -4   5  242.23    7.75
  -2   4  -5  232.29    8.01
   2   4   5  232.22    7.81
   2  -4  -5  221.24    7.90
   2  -4  -5  230.40    8.27
   2  -4  -5  241.09    5.80
   2   4   5  224.42    4.99
   2   4   6   81.51    4.64
   2   4   6   79.44    4.00
  -2  -4   6   77.85    4.35
  -2   4  -6   79.58    4.53
  -2  -4   6   78.81    4.32
   2  -4  -6   75.13    4.58
   2   4   6   76.58    4.47
   2  -4  -6   79.96    4.72
   2   4   6   77.53    2.48
   2   4   7  185.22    7.68
   2   4   7  191.17    6.75
  -2  -4   7  190.35    7.32
  -2  -4   7  201.58    7.58
  -2   4  -7  190.78    7.52
   2   4   7  189.75    8.15
   2  -4  -7  186.83    7.90
   2   4   7  170.93    7.57
   2  -4  -7  182.53    7.88
   2   4   7  190.92    4.87
   2   4   8   10.41    1.62
   2   4   8   10.93    1.97
  -2   4  -8   13.15    2.09
   2   4   8    9.51    1.74
  -2  -4   8   11.36    1.96
  -2  -4   8    9.51    1.90
   2  -4  -8   10.38    2.10
   2  -4  -8    9.53    2.06
   2   4   8   10.50    1.98
  -2   4  -8   12.43    1.90
   2   4   8   10.03    1.08
   2   4   9    8.48    1.59
  -2  -4   9    6.88    1.71
   2   4   9    8.78    1.82
  -2  -4   9    5.75    1.69
  -2   4  -9    5.79    1.54
   2  -4  -9    7.93    2.02
  -2  -4   9    4.57    1.30
   2  -4  -9    7.22    1.93
  -2   4  -9    5.56    1.37
   2   4   9    8.13    1.11
  -2   4 -10  125.38    6.48
   2   4  10  128.84    6.68
  -2  -4  10  143.84    7.19
  -2  -4  10  127.88    6.55
   2  -4 -10  148.54    8.05
   2   4  10  131.63    4.73
   2   4  10  137.65    6.11
  -2   4 -10  144.86    6.50
  -2   4 -11  231.61    9.44
  -2  -4  11  260.10   10.43
  -2  -4  11  239.93    6.08
   2  -4 -11  234.94   10.88
   2   4  11  247.11    8.71
  -2   4 -11  252.22    9.06
   2   4  11  244.57    7.32
  -2   4 -12   18.45    2.52
   2   4  12   14.48    2.48
  -2  -4  12   17.54    2.93
  -2   4 -12   11.56    2.31
   2  -4 -12   18.13    3.37
  -2   4 -12   13.76    3.17
   2   4  12   13.02    2.01
   2   4  12   12.87    1.78
  -2   4 -13   28.71    3.49
  -2  -4  13   38.08    4.32
   2   4  13   36.45    3.94
   2  -4 -13   29.89    4.28
  -2   4 -13   33.56    4.65
   2   4  13   34.19    3.21
  -2   4 -14   23.64    3.15
  -2  -4  14   26.10    3.85
   2   4  14   25.18    3.76
   2  -4 -14   22.38    4.20
  -2   4 -14   22.52    4.39
  -2  -4  14   26.39    3.88
   2   4  15   30.01    4.02
  -2  -4  15   41.50    4.89
  -2   4 -15   27.89    3.48
   2  -4 -15   34.27    5.04
  -2   4 -15   29.13    5.08
   2   4  15   27.17    4.43
  -2  -4  15   39.76    4.71
  -2  -4  16   20.37    3.86
   2   4  16   18.50    3.51
   2  -4 -16   20.16    4.11
  -2   4 -16   13.37    3.80
   2   4  16   18.94    3.97
  -2  -4  16   18.63    3.47
   2   4  17    3.75    3.09
  -2  -4  17    4.84    2.30
  -2   5  17   26.37    4.95
  -2   5  16   11.36    3.55
   2  -5  16    8.77    3.14
   2   5 -15    6.27    1.96
  -2  -5 -15    7.37    2.73
  -2   5  15    1.62    2.36
   2   5 -15    3.00    2.60
   2  -5  15    6.78    2.94
   2   5 -14    8.50    2.04
   2  -5  14    5.06    2.59
  -2  -5 -14    8.77    2.54
  -2   5  14    7.83    2.98
   2   5 -14   12.92    4.26
   2   5 -13    1.17    1.39
   2  -5  13    0.68    2.02
  -2  -5 -13    1.30    1.66
  -2   5  13    3.50    2.53
   2   5 -13   -0.24    2.54
  -2   5  13    3.07    1.07
   2   5 -12   33.97    3.42
   2   5 -12   34.05    2.27
   2  -5  12   31.78    4.30
  -2   5  12   34.72    2.63
  -2   5  12   29.18    4.37
  -2  -5 -12   32.84    4.40
   2   5 -12   41.91    5.30
  -2   5  12   35.64    2.50
  -2   5  12   37.35    2.19
   2  -5  11  141.59    5.66
   2   5 -11  130.86    6.64
  -2  -5 -11  129.52    3.47
  -2   5  11  128.16    4.57
  -2   5  11  130.24    4.98
   2  -5  11  136.11    8.09
  -2  -5 -11  124.89    3.54
  -2   5  11  126.86    8.05
  -2  -5 -11  125.33    7.85
   2   5 -11  132.95    5.29
  -2   5  11  130.79    4.79
  -2  -5 -10    7.99    0.92
  -2  -5 -10    6.87    2.31
   2   5 -10    7.28    1.80
  -2   5  10    8.29    1.25
   2  -5  10    7.01    1.29
  -2   5  10    9.03    1.24
  -2  -5 -10    7.14    0.96
   2  -5  10    8.02    2.54
  -2   5  10    5.92    2.30
  -2  -5 -10    5.57    2.03
  -2   5  10    7.08    1.15
  -2   5   9   35.46    2.28
  -2  -5  -9   36.40    1.96
   2   5  -9   31.55    3.13
  -2  -5  -9   37.27    4.03
   2  -5   9   35.30    3.83
  -2   5   9   37.75    2.17
  -2  -5  -9   37.89    2.28
  -2  -5  -9   33.78    3.73
   2   5  -9   35.60    2.48
  -2   5   9   32.96    3.90
  -2   5   9   35.62    2.16
  -2  -5  -8    3.92    0.76
   2   5  -8    6.21    1.57
  -2  -5  -8    3.87    1.58
  -2   5   8    5.18    0.99
  -2   5   8    3.90    0.76
   2  -5   8    1.91    1.31
   2   5  -8    3.97    1.06
  -2   5   8    6.23    2.04
  -2   5   8    1.99    0.65
  -2  -5  -7   62.47    2.78
   2   5  -7   55.79    3.85
  -2   5   7   61.11    3.22
  -2  -5  -7   55.66    4.47
   2  -5   7   58.15    4.48
   2  -5   7   53.74    4.31
  -2   5   7   57.37    2.16
  -2   5   7   58.58    4.68
   2   5  -7   55.33    3.05
  -2   5   7   55.44    2.45
  -2   5   6  142.25    3.31
   2   5  -6  141.25    6.13
  -2  -5  -6  138.57    4.57
  -2  -5  -6  138.49    6.91
   2   5  -6  143.19    6.67
   2  -5   6  141.92    6.75
   2  -5   6  157.03    7.04
  -2   5   6  141.05    3.48
  -2   5   6  144.65    7.17
   2   5  -6  141.69    5.07
  -2   5   6  149.34    4.19
  -2  -5  -5   11.25    1.25
  -2  -5  -5   10.80    2.01
   2   5  -5   14.00    1.89
  -2   5   5   12.22    1.00
  -2   5   5   10.69    0.65
   2  -5   5   11.64    1.96
  -2   5   5   11.75    0.73
  -2   5   5   12.55    2.17
  -2   5   5   10.90    1.02
   2  -5   5    9.68    1.28
  -2   5   4  901.72   21.11
  -2  -5  -4  915.86   20.91
  -2  -5  -4  927.39   18.16
  -2   5   4  886.07   17.35
   2  -5   4  904.38   16.86
   2   5  -4  909.16   19.85
   2  -5   4  936.08   20.39
  -2   5   4  882.62   15.85
   2  -5   4  885.64   18.29
  -2   5   4  895.58   20.79
  -2   5   4  915.51   17.03
  -2   5   3  836.76   19.01
  -2  -5  -3  800.67   18.89
  -2  -5  -3  815.51   16.83
   2   5  -3  831.54   18.14
   2  -5   3  829.24   15.72
  -2   5   3  812.74   16.40
  -2   5   3  786.15   14.82
   2  -5   3  806.60   18.00
   2   5  -3  814.61   14.85
   2  -5   3  789.35   16.87
  -2  -5  -3  822.15   14.60
  -2   5   2  112.56    5.25
   2   5  -2  115.07    4.66
   2   5  -2  115.34    4.96
  -2  -5  -2  122.38    4.51
   2  -5   2  121.46    4.03
  -2  -5  -2  119.61    5.37
  -2   5   2  118.33    4.41
  -2   5   2  114.46    3.53
   2  -5   2  120.16    4.79
   2   5  -2  117.46    3.72
  -2   5   2  127.45    5.54
   2  -5   2  116.41    4.63
  -2  -5  -2  118.62    3.30
  -2   5   1  226.77    7.10
  -2  -5  -1  216.97    7.29
   2   5  -1  210.35    6.89
  -2  -5  -1  218.42    6.64
   2  -5   1  222.38    6.28
   2   5  -1  209.85    6.79
   2  -5   1  214.44    6.39
  -2   5   1  226.99    6.77
   2  -5   1  218.89    7.31
  -2   5   1  202.62    5.69
  -2   5   1  224.65    7.29
   2  -5   1  222.04    6.90
   2   5  -1  206.88    5.92
  -2   5   1  213.49    7.23
  -2  -5  -1  220.77    5.47
  -2   5   0  779.58   16.61
   2   5   0  793.85   17.01
   2   5   0  788.07   17.12
  -2  -5   0  797.76   17.02
   2  -5   0  791.29   16.64
   2  -5   0  780.88   17.26
  -2   5   0  772.97   17.09
  -2   5   0  745.88   16.07
   2  -5   0  789.70   15.79
   2  -5   0  782.98   17.42
  -2   5   0  827.71   17.19
   2   5   0  772.76   16.40
  -2   5   0  811.70   17.32
   2  -5   0  784.81   16.04
  -2  -5   0  802.42   15.57
   2   5   1  217.45    6.60
   2   5   1  222.76    7.02
  -2   5  -1  205.66    5.89
   2  -5  -1  208.75    5.39
  -2   5  -1  217.48    7.18
  -2   5  -1  202.08    6.47
   2  -5  -1  208.19    6.62
   2  -5  -1  227.27    7.38
  -2   5  -1  213.69    6.35
   2  -5  -1  206.37    5.78
  -2   5  -1  227.94    6.77
   2   5   1  220.40    6.75
   2  -5  -1  216.71    5.85
  -2  -5   1  209.99    6.02
   2   5   2  124.62    5.04
   2  -5  -2  121.20    5.23
  -2   5  -2  119.26    4.97
   2  -5  -2  122.18    4.58
  -2  -5   2  123.43    4.89
  -2   5  -2  121.29    5.27
   2  -5  -2  112.05    5.21
   2   5   2  114.64    4.92
   2  -5  -2  116.90    4.44
  -2   5  -2  118.60    4.09
   2  -5  -2  122.47    3.80
   2   5   3  832.29   17.92
   2  -5  -3  763.10   18.59
  -2   5  -3  803.33   18.35
  -2   5  -3  829.78   18.73
   2  -5  -3  785.23   16.55
  -2  -5   3  837.86   17.84
   2  -5  -3  818.46   18.84
   2  -5  -3  796.22   17.48
  -2   5  -3  821.70   15.50
   2  -5  -3  811.69   15.42
   2   5   4  940.05   19.81
   2  -5  -4  863.73   20.85
  -2  -5   4  923.31   20.05
  -2   5  -4  951.28   20.83
  -2   5  -4  904.02   20.69
   2  -5  -4  920.37   17.98
   2  -5  -4  917.78   20.99
   2  -5  -4  884.12   19.85
   2   5   4  909.25   20.08
   2  -5  -4  909.31   16.97
   2   5   5   10.96    1.66
  -2  -5   5   11.09    1.75
  -2  -5   5   12.78    1.95
  -2   5  -5   10.48    1.80
  -2   5  -5    9.46    1.72
   2   5   5    9.39    1.74
   2  -5  -5   10.79    1.92
   2  -5  -5    7.34    1.78
   2  -5  -5   11.47    1.02
   2   5   5   10.22    0.56
  -2  -5   6  139.71    6.31
   2   5   6  148.15    5.85
   2   5   6  148.68    6.70
  -2   5  -6  137.81    6.38
  -2  -5   6  154.89    6.49
  -2   5  -6  151.62    6.90
   2  -5  -6  129.23    6.31
   2  -5  -6  139.10    6.77
   2   5   6  141.83    6.52
   2   5   6  132.01    3.01
   2   5   7   54.31    3.54
  -2  -5   7   64.48    4.28
   2   5   7   61.24    4.41
  -2   5  -7   60.21    4.29
  -2  -5   7   62.14    4.23
   2  -5  -7   60.55    4.64
   2  -5  -7   54.69    4.24
   2   5   7   53.73    4.19
  -2   5  -7   59.68    4.07
   2   5   7   55.36    1.76
   2   5   8    4.05    1.17
  -2  -5   8    2.70    1.21
  -2  -5   8    5.16    1.44
  -2   5  -8    1.99    1.19
   2  -5  -8    1.80    1.25
   2   5   8    5.27    1.73
   2  -5  -8    5.48    1.91
   2   5   8    3.77    0.55
  -2   5  -8    3.26    1.19
  -2   5  -9   33.95    3.46
   2   5   9   30.74    2.82
  -2  -5   9   35.70    3.54
   2   5   9   31.73    3.11
   2  -5  -9   36.04    3.83
  -2  -5   9   35.78    3.50
   2   5   9   32.56    1.67
  -2   5  -9   40.47    3.49
  -2   5 -10    7.25    2.04
  -2  -5  10   10.00    2.10
   2   5  10    7.86    1.91
   2   5  10    8.03    1.62
   2   5  10    7.43    1.00
  -2   5 -10    8.59    1.86
  -2   5 -11  119.40    6.91
  -2  -5  11  136.96    7.56
   2   5  11  124.99    6.75
   2  -5 -11  135.87    8.22
   2   5  11  136.74    6.39
   2   5  11  132.27    4.42
  -2   5 -12   37.97    3.94
  -2  -5  12   39.25    4.26
   2   5  12   38.88    3.93
   2  -5 -12   36.78    4.47
   2   5  12   36.95    2.31
   2   5  12   36.70    3.38
   2   5  13    5.72    1.59
   2   5  13    3.54    1.45
  -2  -5  13    6.24    2.33
  -2   5 -13    3.02    1.62
   2  -5 -13    2.98    2.49
  -2   5 -13    3.54    2.35
  -2   5 -14    7.41    2.21
   2   5  14    7.10    2.05
  -2  -5  14    5.65    2.55
   2  -5 -14    8.59    3.04
  -2   5 -14    4.51    2.53
  -2   5 -15    5.69    2.23
   2   5  15    3.48    2.04
  -2  -5  15   11.27    3.24
   2  -5 -15   12.60    3.55
  -2   5 -15    8.37    3.63
   2   5  15    4.59    2.74
  -2  -5  15    6.39    2.74
  -2   5 -16    7.12    2.36
  -2  -5  16    7.13    2.67
  -2   5 -16    9.26    3.69
   2   5  16    7.48    3.46
  -2  -5  16   15.07    3.38
   2   5  17   26.89    4.73
  -2   6  16   18.13    4.34
   2   6 -15   10.16    2.69
  -2  -6 -15    4.69    2.41
  -2   6  15    9.88    3.62
   2   6 -15    8.07    3.15
   2  -6  15    4.14    2.64
   2   6 -14   32.75    3.77
   2   6 -14   33.24    5.42
  -2  -6 -14   35.33    4.78
  -2   6  14   32.53    5.16
   2  -6  14   34.63    4.97
   2   6 -13   21.15    3.01
  -2   6  13   12.90    3.38
   2   6 -13   20.04    4.27
  -2  -6 -13   15.37    3.34
   2  -6  13   19.84    3.70
   2   6 -12   42.93    4.17
   2   6 -12   44.98    2.98
   2  -6  12   42.55    4.93
  -2  -6 -12   53.07    5.47
  -2   6  12   48.71    5.41
  -2   6  11   14.06    1.64
  -2  -6 -11   14.23    3.14
   2   6 -11   13.87    2.39
  -2   6  11   14.61    1.52
   2  -6  11    9.34    2.56
  -2  -6 -11   11.93    0.77
  -2  -6 -11   11.13    2.81
  -2   6  11   15.24    3.19
  -2   6  11   14.69    1.39
  -2   6  10   80.23    3.94
   2   6 -10   80.55    5.34
  -2  -6 -10   82.99    6.47
  -2  -6 -10   80.64    2.83
  -2   6  10   77.77    3.26
  -2  -6 -10   79.04    3.03
   2  -6  10   89.38    6.45
  -2  -6 -10   70.13    5.69
  -2   6  10   69.07    6.18
  -2   6  10   73.39    3.03
  -2  -6  -9    8.69    2.44
   2   6  -9    9.99    1.98
  -2  -6  -9   10.03    1.13
  -2   6   9    9.64    1.49
   2  -6   9    5.03    1.93
  -2   6   9   10.19    1.11
  -2   6   9    7.64    2.48
   2   6  -9    9.11    1.32
  -2   6   9   10.07    1.07
   2   6  -8   38.71    3.46
  -2  -6  -8   35.04    3.92
  -2   6   8   38.06    2.77
  -2  -6  -8   38.58    2.22
   2  -6   8   30.07    3.47
  -2   6   8   32.82    1.74
  -2   6   8   44.23    4.54
   2   6  -8   31.10    2.27
  -2   6   8   36.88    1.88
   2   6  -7  326.84   10.65
  -2  -6  -7  314.70   11.89
  -2  -6  -7  313.58    8.01
  -2   6   7  337.46    9.37
  -2   6   7  296.76    6.40
  -2   6   7  315.35    6.77
   2  -6   7  315.48   11.31
  -2   6   7  330.79   12.31
   2  -6   7  300.18    8.27
   2   6  -7  309.64    8.40
  -2   6   7  314.61    7.06
  -2   6   6  191.80    4.73
   2   6  -6  183.90    7.51
  -2  -6  -6  181.90    5.80
  -2  -6  -6  179.15    8.36
   2  -6   6  197.36    8.18
  -2   6   6  183.08    4.29
  -2   6   6  194.29    4.52
  -2   6   6  210.11    9.09
   2  -6   6  185.94    5.96
  -2   6   6  190.07    4.88
  -2  -6  -5  762.80   19.78
  -2   6   5  809.61   20.17
   2   6  -5  705.26   18.11
   2  -6   5  794.32   15.32
  -2  -6  -5  773.55   16.29
  -2   6   5  787.65   15.32
  -2   6   5  818.51   20.49
  -2   6   5  808.70   19.98
   2  -6   5  783.03   16.47
  -2   6   5  737.74   14.05
   2  -6   5  794.38   19.04
   2  -6   5  752.92   19.52
  -2   6   4  530.44   14.75
  -2  -6  -4  526.22   14.65
   2  -6   4  521.77   11.12
   2   6  -4  504.62   13.48
  -2   6   4  494.38   11.30
  -2  -6  -4  500.95   11.88
  -2   6   4  498.10   10.03
   2  -6   4  499.05   13.61
  -2   6   4  502.79   14.12
   2  -6   4  510.16   12.02
  -2   6   3   52.33    3.89
   2  -6   3   55.30    2.76
  -2  -6  -3   52.29    3.91
   2   6  -3   56.71    3.77
  -2   6   3   54.88    2.96
  -2  -6  -3   62.15    3.29
   2  -6   3   54.89    3.55
  -2   6   3   55.70    2.34
   2  -6   3   52.46    3.06
   2   6  -3   50.82    2.20
  -2  -6  -3   54.76    1.86
   2  -6   2  477.36   11.17
  -2   6   2  461.61   12.87
  -2  -6  -2  456.93   13.06
  -2  -6  -2  469.77   11.75
   2   6  -2  488.87   12.61
  -2   6   2  478.84   11.63
  -2   6   2  462.46   10.35
   2  -6   2  471.74   11.97
   2  -6   2  492.34   11.94
   2   6  -2  476.20   10.47
  -2  -6  -2  476.43    9.68
  -2   6   1   57.41    3.54
   2   6  -1   52.91    3.36
  -2  -6  -1   49.86    3.50
   2   6  -1   53.76    3.42
  -2   6   1   51.64    3.18
   2  -6   1   52.18    2.98
   2  -6   1   49.86    2.97
  -2   6   1   52.42    2.73
   2   6  -1   57.04    2.92
   2  -6   1   53.46    3.29
  -2  -6  -1   56.13    2.45
   2   6   0   69.54    3.82
  -2   6   0   66.82    3.54
  -2  -6   0   70.38    4.02
   2   6   0   68.00    3.86
  -2   6   0   68.30    3.85
   2  -6   0   64.23    3.56
   2   6   0   74.06    3.85
   2  -6   0   68.62    3.16
  -2   6   0   67.83    3.37
  -2   6   0   68.86    3.79
   2  -6   0   69.67    3.98
   2  -6   0   69.67    2.70
  -2   6   0   71.46    3.87
   2   6   0   64.47    3.44
  -2  -6   0   68.23    3.00
   2  -6   0   68.79    3.22
   2   6   1   55.59    3.28
   2   6   1   52.61    3.41
  -2   6  -1   51.97    3.47
   2  -6  -1   50.48    3.36
   2  -6  -1   55.83    2.56
  -2   6  -1   54.99    3.24
   2  -6  -1   56.67    3.36
   2   6   1   49.81    3.11
  -2   6  -1   56.31    3.29
   2   6   1   53.17    3.25
   2  -6  -1   60.00    2.83
   2  -6  -1   54.84    3.63
  -2   6  -1   53.12    3.08
   2  -6  -1   54.85    2.68
  -2  -6   1   54.47    2.86
  -2   6  -2  477.88   12.99
   2   6   2  509.37   12.84
   2  -6  -2  467.53   12.81
   2  -6  -2  470.16   11.80
  -2   6  -2  456.41   12.33
  -2   6  -2  477.17   11.16
   2  -6  -2  458.38   11.32
   2  -6  -2  496.00   13.20
   2  -6  -2  490.55   10.51
   2   6   3   57.04    3.67
  -2   6  -3   50.98    3.70
   2  -6  -3   56.79    3.92
  -2   6  -3   51.10    3.59
  -2  -6   3   52.85    3.49
   2  -6  -3   57.81    3.12
  -2   6  -3   56.02    2.64
   2  -6  -3   56.37    3.39
   2  -6  -3   54.18    3.92
   2  -6  -3   55.62    2.33
   2   6   4  523.54   13.46
   2  -6  -4  487.18   14.27
  -2   6  -4  520.29   14.18
  -2   6  -4  501.81   14.00
   2  -6  -4  496.50   11.66
  -2  -6   4  523.49   13.50
   2   6   4  531.74   14.35
   2  -6  -4  498.22   14.35
  -2   6  -4  510.40   10.23
   2  -6  -4  503.40   13.25
   2  -6  -4  507.34   10.28
  -2   6  -5  806.86   19.64
   2   6   5  783.37   18.38
  -2  -6   5  770.66   19.27
   2  -6  -5  775.84   20.10
   2   6   5  783.09   19.53
  -2  -6   5  803.79   18.95
  -2   6  -5  811.07   19.78
   2  -6  -5  786.91   16.09
   2  -6  -5  765.60   18.85
   2   6   5  781.60   19.73
   2  -6  -5  778.45   19.78
   2   6   5  819.64   19.39
   2  -6  -5  797.35   14.90
  -2   6  -6  177.30    7.77
  -2  -6   6  184.57    7.87
   2   6   6  195.49    7.33
   2  -6  -6  192.61    8.43
   2  -6  -6  174.23    7.65
   2   6   6  193.83    8.13
  -2  -6   6  194.45    7.81
  -2   6  -7  314.75   11.03
   2   6   7  341.46   10.25
  -2  -6   7  318.51   10.89
   2  -6  -7  310.51   11.60
   2  -6  -7  307.49   11.18
   2   6   7  321.57   11.51
   2   6   8   37.05    3.18
  -2   6  -8   37.03    3.65
  -2  -6   8   40.06    3.81
   2  -6  -8   36.38    3.88
   2  -6  -8   41.16    4.13
  -2   6  -8   37.99    3.58
   2   6   9   10.50    1.84
   2  -6  -9   12.08    2.71
   2  -6  -9    8.51    2.22
  -2  -6   9   11.54    2.31
  -2   6  -9   10.21    2.26
   2   6  10   79.64    5.10
  -2  -6  10   74.20    5.58
  -2   6 -10   74.07    5.43
   2   6  10   78.78    4.79
   2   6  11   16.25    2.45
  -2   6 -11   12.17    2.48
  -2  -6  11    9.47    2.16
   2   6  11    8.28    1.73
  -2  -6  12   44.10    4.58
   2   6  12   39.94    3.89
  -2   6 -12   41.57    4.32
   2   6  12   42.80    3.69
   2   6  13   13.99    2.33
  -2   6 -13   17.61    3.00
   2   6  13   14.09    2.57
  -2  -6  13   11.97    2.90
  -2   6 -14   38.08    4.39
  -2  -6  14   32.04    4.46
   2   6  14   32.97    3.93
  -2   6 -14   29.08    4.87
  -2   6 -15    4.64    2.53
  -2  -6  15    5.92    2.50
   2   6  15    6.47    2.76
  -2   6 -15    6.18    2.94
  -2  -6  15    8.17    2.62
  -2   6 -16   13.52    3.23
   2   6  16   14.59    3.83
  -2   6 -16   16.09    4.65
  -2  -6  16   15.68    3.35
   2   7 -16   -0.02    2.04
   2   7 -15    3.59    2.20
  -2   7  15    3.56    2.68
   2   7 -14   15.96    3.23
  -2  -7 -14   13.88    3.31
  -2   7  14   14.30    4.06
   2   7 -14    9.87    3.91
   2  -7  14   11.43    3.16
   2   7 -13   19.41    3.29
  -2  -7 -13   14.92    3.46
  -2   7  13   23.69    4.47
   2  -7  13   17.07    3.78
   2   7 -12   58.79    3.82
   2   7 -12   62.38    5.19
  -2   7  12   60.72    6.48
  -2  -7 -12   47.87    5.52
   2  -7  12   63.23    6.13
  -2   7  11   69.98    3.99
   2   7 -11   69.68    5.34
  -2  -7 -11   56.76    5.85
   2  -7  11   70.05    6.05
  -2   7  11   66.08    6.47
  -2  -7 -11   62.86    5.76
  -2  -7 -10   11.29    3.02
   2   7 -10    8.98    2.01
  -2   7  10   13.79    1.84
  -2   7  10   10.34    1.10
   2  -7  10    8.58    2.65
  -2  -7 -10   11.28    1.22
  -2  -7 -10   13.53    2.92
  -2   7  10    8.96    2.83
   2  -7  10   11.27    1.46
  -2   7  10   10.40    0.87
  -2  -7  -9  152.98    4.83
   2   7  -9  143.37    7.43
  -2   7   9  152.53    6.24
  -2  -7  -9  164.35    9.09
   2  -7   9  150.57    5.23
  -2   7   9  151.90    8.99
   2   7  -9  139.49    5.03
   2  -7   9  158.28    8.43
  -2   7   9  148.78    4.25
  -2   7   9  146.23    3.94
  -2  -7  -8   40.13    2.44
   2   7  -8   44.59    3.97
  -2   7   8   50.46    3.49
  -2  -7  -8   42.19    4.51
   2   7  -8   38.30    2.60
   2  -7   8   42.22    2.65
  -2   7   8   43.34    4.65
  -2   7   8   42.47    1.78
  -2   7   8   42.57    1.92
   2  -7   8   43.22    4.30
  -2  -7  -7  322.52    8.61
   2   7  -7  307.06   11.07
  -2   7   7  342.55   10.25
   2  -7   7  327.71    8.14
  -2  -7  -7  322.99   12.57
  -2   7   7  352.85   13.19
   2  -7   7  311.36    8.56
   2   7  -7  311.33    8.62
  -2   7   7  312.07    6.80
  -2   7   7  324.50    7.09
   2  -7   7  318.77   11.71
  -2   7   6  215.87    5.73
   2   7  -6  214.38    8.60
   2  -7   6  218.73    6.19
  -2  -7  -6  210.63    6.68
  -2  -7  -6  205.28    9.44
   2  -7   6  208.58    8.71
  -2   7   6  201.21    5.00
  -2   7   6  228.50   10.05
   2  -7   6  213.44    6.72
  -2   7   5    3.49    0.86
   2   7  -5    4.92    1.65
  -2  -7  -5    4.67    1.01
   2  -7   5    4.95    1.04
  -2  -7  -5    3.67    1.83
  -2   7   5    4.71    0.76
   2  -7   5    4.31    1.46
  -2   7   5    4.13    1.87
   2  -7   5    4.71    1.16
  -2  -7  -4   60.96    4.64
  -2   7   4   66.46    4.76
   2  -7   4   63.84    3.20
  -2   7   4   68.45    3.37
   2   7  -4   72.58    4.53
   2  -7   4   64.72    4.26
  -2   7   4   60.70    2.60
  -2   7   4   68.03    4.94
   2  -7   4   64.10    3.52
   2   7  -4   63.86    2.11
  -2   7   4   68.47    4.83
   2  -7   3  226.10    6.92
  -2  -7  -3  226.21    9.02
  -2   7   3  218.67    8.70
   2   7  -3  215.69    8.27
  -2   7   3  227.86    7.17
   2   7  -3  226.72    8.49
   2  -7   3  226.25    7.98
   2  -7   3  231.53    8.96
  -2   7   3  209.48    6.06
   2  -7   3  220.45    7.34
  -2   7   3  237.43    9.03
  -2   7   3  246.45    9.25
   2   7  -3  227.99    6.00
  -2  -7  -3  222.24    5.02
  -2   7   2   23.45    2.22
   2  -7   2   22.04    2.03
   2   7  -2   23.62    2.51
  -2  -7  -2   18.14    2.49
  -2   7   2   20.64    2.42
   2   7  -2   22.34    2.46
  -2   7   2   19.89    1.71
   2  -7   2   21.16    2.54
   2  -7   2   20.28    2.22
  -2   7   2   25.45    2.85
   2   7  -2   24.89    1.94
   2  -7   2   22.11    2.24
  -2   7   2   24.82    2.68
  -2  -7  -2   21.03    1.41
   2   7  -1  234.37    8.09
  -2  -7  -1  222.99    7.69
  -2  -7  -1  222.67    8.40
  -2   7   1  229.03    8.04
  -2   7   1  220.10    7.58
   2   7  -1  225.26    8.02
   2  -7   1  214.77    7.31
   2  -7   1  224.37    7.21
   2   7  -1  210.42    7.88
  -2   7   1  212.33    6.74
   2  -7   1  222.78    8.32
   2  -7   1  220.72    5.27
   2   7  -1  224.28    6.96
  -2   7   1  234.68    8.37
   2  -7   1  227.94    7.77
  -2  -7  -1  225.48    6.07
  -2  -7   0  206.11    7.48
  -2   7   0  206.09    7.48
  -2   7   0  197.12    6.95
   2   7   0  203.49    7.56
   2  -7   0  186.24    7.01
  -2  -7   0  187.15    7.51
   2   7   0  206.79    7.38
   2   7   0  200.89    7.23
  -2   7   0  190.52    6.62
   2  -7   0  195.72    6.21
   2   7   0  195.15    6.79
   2  -7   0  193.97    5.48
   2  -7   0  189.98    7.37
  -2  -7   0  193.19    5.88
   2  -7   0  196.83    6.26
   2   7   1  228.22    7.67
   2   7   1  224.79    8.02
  -2  -7   1  224.66    8.06
  -2   7  -1  216.21    7.95
   2  -7  -1  207.88    7.82
   2   7   1  216.26    7.47
  -2   7  -1  215.90    7.47
   2  -7  -1  214.56    6.36
  -2   7  -1  237.15    7.53
   2  -7  -1  228.74    8.23
  -2  -7   1  218.01    6.69
   2  -7  -1  227.49    6.45
   2   7   2   23.94    2.31
   2   7   2   21.64    2.42
  -2   7  -2   30.19    2.87
   2  -7  -2   23.96    2.64
   2  -7  -2   11.67    1.65
  -2   7  -2   21.85    2.37
   2   7   2   21.75    2.14
   2  -7  -2   18.25    1.87
  -2   7  -2   22.14    2.04
   2  -7  -2   22.21    1.67
   2  -7  -2   19.21    2.48
  -2   7  -3  234.68    8.66
   2  -7  -3  210.86    8.53
   2   7   3  236.94    8.38
  -2   7  -3  234.36    8.51
   2  -7  -3  227.30    7.40
  -2  -7   3  188.72    7.53
  -2   7  -3  228.31    6.58
   2  -7  -3  212.91    8.65
   2   7   3  216.23    8.36
   2  -7  -3  215.67    7.43
   2  -7  -3  227.22    5.82
   2   7   4   70.43    4.38
   2  -7  -4   55.91    4.39
  -2   7  -4   68.41    4.69
  -2   7  -4   61.37    4.36
   2  -7  -4   64.28    3.48
  -2  -7   4   66.25    4.23
   2  -7  -4   65.22    4.08
  -2   7  -4   66.05    2.78
   2  -7  -4   65.16    4.65
   2   7   4   61.82    4.38
   2  -7  -4   62.96    2.46
   2  -7  -5    5.22    1.71
   2   7   5    3.38    1.25
  -2   7  -5    5.39    1.67
  -2  -7   5    5.28    1.60
   2  -7  -5    5.30    1.13
   2   7   5    5.27    1.52
   2  -7  -5    2.11    1.23
   2  -7  -5    4.79    1.78
   2  -7  -5    4.16    0.64
  -2   7  -6  211.07    8.93
   2   7   6  208.94    8.18
   2  -7  -6  207.83    9.43
   2  -7  -6  206.92    8.61
   2  -7  -6  209.55    9.33
  -2  -7   6  219.73    8.72
   2  -7  -6  208.57    6.06
  -2   7  -7  330.10   11.83
   2   7   7  336.33   10.85
   2  -7  -7  296.20   11.38
   2  -7  -7  336.94   12.50
  -2  -7   7  344.64   11.72
  -2   7  -8   44.26    4.20
   2   7   8   40.06    3.50
   2  -7  -8   46.04    4.61
   2  -7  -8   37.26    3.97
  -2  -7   8   45.05    4.15
   2   7   9  150.57    6.94
  -2   7  -9  148.28    7.98
   2  -7  -9  146.34    8.47
   2  -7  -9  137.46    7.95
  -2  -7   9  147.28    7.75
   2   7  10   12.02    2.08
   2  -7 -10    9.39    2.51
   2   7  10    9.80    1.98
  -2   7 -10   14.98    2.75
  -2  -7  10    6.55    2.28
  -2  -7  11   70.50    5.75
   2   7  11   61.30    4.63
  -2   7 -11   65.14    5.47
   2   7  11   60.09    4.49
  -2  -7  12   56.07    5.56
   2   7  12   53.86    4.50
  -2   7 -12   53.47    5.15
   2   7  12   63.26    4.68
   2   7  13   19.94    2.76
   2   7  13   18.78    2.86
  -2  -7  13   19.87    3.71
  -2   7 -13   16.02    3.20
  -2   7 -14   10.59    2.95
  -2  -7  14   18.16    3.74
   2   7  14   14.89    2.60
  -2   7 -15    9.24    2.90
   2   7  15    3.08    2.59
  -2   7 -15    9.35    3.30
  -2  -7  15    6.29    2.52
  -2   7 -16    3.39    2.43
   2   8 -15   10.05    2.81
   2   8 -14   -0.05    1.87
  -2  -8 -14    2.57    2.58
  -2   8  14    4.13    2.91
   2  -8  14   -0.17    2.27
   2   8 -13    2.90    2.16
  -2   8  13    6.16    2.95
   2  -8  13    1.15    2.18
   2   8 -12    8.30    2.52
  -2  -8 -12    7.23    3.25
   2   8 -12   10.54    2.03
  -2  -8 -12    6.35    2.60
  -2   8  12    7.33    3.24
   2  -8  12    7.85    2.83
  -2  -8 -11   29.43    4.77
  -2   8  11   36.70    3.11
   2   8 -11   35.45    4.08
  -2  -8 -11   37.47    4.78
  -2   8  11   30.48    4.96
   2  -8  11   33.14    4.53
   2   8 -10   50.73    4.73
  -2   8  10   56.83    3.93
  -2  -8 -10   50.39    5.66
  -2  -8 -10   38.86    4.66
  -2   8  10   46.39    5.55
   2  -8  10   52.44    5.25
  -2  -8  -9   69.24    3.31
   2   8  -9   74.79    5.57
   2  -8   9   79.88    3.62
  -2   8   9   75.95    4.66
  -2  -8  -9   72.44    6.39
   2  -8   9   75.94    6.01
  -2   8   9   73.30    2.64
  -2   8   9   84.01    6.85
   2  -8   9   75.37    3.47
   2   8  -8    4.04    1.58
  -2  -8  -8    5.07    2.10
  -2   8   8    4.26    1.38
   2  -8   8    3.22    0.94
  -2   8   8    3.55    0.68
  -2  -8  -8    3.72    1.04
  -2   8   8    3.13    0.61
   2  -8   8    2.80    1.69
  -2   8   8    1.88    1.89
   2   8  -8    2.15    0.93
   2  -8   8    3.97    1.09
  -2   8   7  234.38    5.92
   2  -8   7  223.00    6.80
  -2  -8  -7  217.87    7.23
   2   8  -7  211.53    9.30
  -2   8   7  235.90    8.81
  -2  -8  -7  228.50   10.82
   2  -8   7  230.52    7.08
  -2   8   7  231.39   11.04
  -2   8   7  217.62    5.48
  -2   8   7  233.87    5.69
   2  -8   7  222.97    9.76
  -2   8   6  184.58    5.67
  -2  -8  -6  188.20    9.36
   2   8  -6  192.67    8.45
   2  -8   6  183.88    6.31
  -2   8   6  190.39    9.53
  -2   8   6  180.08    4.93
   2  -8   6  195.78    8.65
  -2  -8  -5   69.94    5.47
   2  -8   5   76.54    3.72
  -2   8   5   71.85    3.54
   2   8  -5   74.81    5.07
  -2   8   5   71.90    5.64
   2  -8   5   65.32    3.67
  -2   8   5   69.19    2.90
   2  -8   5   67.14    4.69
   2  -8   4   97.34    4.45
   2   8  -4  102.85    5.73
  -2  -8  -4   99.59    6.28
  -2   8   4  100.94    4.54
   2  -8   4   95.85    5.48
  -2   8   4  103.04    3.86
  -2   8   4  111.40    6.58
   2   8  -4   96.71    3.15
   2  -8   4   99.09    4.70
   2  -8   3  151.56    5.97
  -2  -8  -3  153.78    7.64
  -2   8   3  158.73    7.56
   2   8  -3  165.14    7.35
  -2  -8  -3  153.43    6.41
  -2   8   3  158.69    6.21
   2  -8   3  163.70    6.87
  -2   8   3  157.84    5.35
  -2   8   3  165.54    7.96
   2  -8   3  167.33    6.41
   2   8  -3  159.01    5.12
  -2  -8  -3  155.29    4.01
   2  -8   2  108.38    5.09
  -2   8   2  102.67    5.68
  -2  -8  -2  101.08    6.02
  -2   8   2  109.17    5.18
   2   8  -2  104.43    5.66
  -2  -8  -2  108.50    5.32
   2  -8   2  113.35    5.33
  -2   8   2  100.95    4.42
  -2   8   2  109.92    6.14
   2  -8   2  111.22    5.35
   2   8  -2  106.34    4.47
  -2   8   2  112.32    6.07
  -2  -8  -2  112.89    3.74
  -2  -8  -1  391.37   12.66
   2   8  -1  443.53   12.46
   2   8  -1  427.14   12.46
  -2   8   1  402.24   11.96
  -2  -8  -1  424.99   12.04
  -2   8   1  439.30   12.02
   2  -8   1  398.59   11.50
   2  -8   1  402.42   11.05
   2  -8   1  416.13   12.80
  -2   8   1  391.76   10.72
   2   8  -1  405.28   12.21
  -2   8   1  420.00   12.57
   2  -8   1  411.39    8.79
  -2   8   1  427.97   12.68
   2  -8   1  407.77   11.93
   2   8  -1  403.23   10.90
  -2  -8  -1  359.49    9.31
  -2  -8   0  145.43    6.85
   2   8   0  150.20    6.60
   2   8   0  140.05    6.57
  -2  -8   0  146.45    6.58
   2  -8   0  149.03    6.55
  -2   8   0  148.38    6.65
   2  -8   0  148.65    5.54
   2   8   0  146.73    6.43
   2  -8   0  150.45    6.88
  -2   8   0  137.81    5.87
   2  -8   0  148.76    6.60
  -2   8   0  148.51    6.59
   2  -8   0  138.87    4.70
  -2  -8   0  149.02    5.18
   2   8   1  427.59   12.00
  -2  -8   1  434.42   12.73
   2   8   1  409.21   12.44
  -2   8  -1  434.51   12.61
  -2  -8   1  423.62   12.53
   2  -8  -1  391.44   12.24
   2  -8  -1  427.36   12.37
  -2   8  -1  399.06   11.66
   2   8   1  396.41   11.66
   2  -8  -1  387.63   10.01
   2  -8  -1  412.22   12.49
   2  -8  -1  395.50   10.14
  -2  -8   1  406.75   10.58
   2  -8  -1  412.81   10.17
   2   8   2  118.62    5.45
  -2   8  -2  118.06    6.09
   2   8   2  126.36    6.22
   2  -8  -2  110.14    5.98
   2   8   2  107.51    5.23
  -2   8  -2  107.55    5.62
  -2   8  -2  110.25    4.95
   2  -8  -2  105.48    5.94
   2  -8  -2  106.17    4.78
   2   8   2  108.48    5.71
   2  -8  -2  105.72    4.13
  -2   8  -3  163.90    7.47
   2   8   3  135.99    6.83
   2  -8  -3  160.04    7.56
  -2  -8   3  162.87    6.89
   2   8   3  152.54    6.37
  -2   8  -3  153.72    7.11
   2  -8  -3  154.41    6.34
  -2   8  -3  167.64    5.81
   2  -8  -3  155.43    7.56
   2   8   3  159.07    7.32
   2  -8  -3  164.42    4.88
   2  -8  -4   99.02    6.15
   2   8   4  117.16    6.11
  -2   8  -4  105.24    6.06
   2   8   4  103.76    5.03
   2  -8  -4  102.12    4.79
  -2  -8   4  104.20    5.58
   2  -8  -4   99.90    5.30
   2  -8  -4  106.20    6.26
  -2   8  -4   99.91    3.94
   2  -8  -4  103.28    3.37
  -2   8  -5   75.93    5.29
   2  -8  -5   70.59    5.38
   2   8   5   70.63    4.82
   2  -8  -5   69.10    3.72
  -2  -8   5   77.44    4.98
   2  -8  -5   69.58    4.70
   2  -8  -5   69.33    5.30
  -2   8  -5   68.41    2.58
   2  -8  -5   70.10    2.44
  -2   8  -6  180.25    8.62
   2   8   6  186.18    8.07
   2  -8  -6  179.60    9.07
   2  -8  -6  184.06    9.02
   2  -8  -6  184.26    8.29
  -2  -8   6  193.07    8.46
   2  -8  -6  188.88    6.18
   2   8   7  223.59    9.07
  -2   8  -7  233.05   10.16
   2  -8  -7  228.87   10.42
   2  -8  -7  231.00    9.91
  -2  -8   7  235.72    9.76
   2   8   8    4.62    1.51
   2  -8  -8    2.13    1.48
   2  -8  -8    0.74    1.83
  -2   8  -8    2.58    1.46
  -2  -8   8    1.34    1.51
   2   8   9   77.35    5.19
  -2   8  -9   77.40    5.92
   2  -8  -9   69.51    5.75
  -2  -8   9   77.97    5.88
   2   8  10   49.15    4.20
  -2   8 -10   50.14    4.90
   2  -8 -10   46.45    5.08
  -2  -8  10   62.44    5.46
   2   8  11   34.86    3.65
   2   8  11   25.71    3.07
  -2  -8  11   33.47    4.34
  -2   8 -11   33.53    4.30
   2   8  12    9.63    2.28
   2   8  12    9.88    2.25
  -2  -8  12    8.08    2.76
  -2   8 -12    6.33    2.61
   2   8  13    5.05    2.08
   2   8  13    2.34    1.58
  -2  -8  13   -0.54    1.97
  -2   8 -13    6.48    2.73
  -2   8 -14    3.43    2.40
  -2  -8  14    0.76    1.72
  -2   8 -15    9.95    2.97
   2   9 -14   28.96    4.20
   2   9 -13   13.07    3.13
  -2  -9 -13   13.87    3.34
  -2   9  13   17.53    4.40
   2  -9  13   12.68    3.53
   2   9 -12   24.12    3.79
  -2  -9 -12   38.12    5.67
   2   9 -12   31.21    3.29
  -2  -9 -12   27.23    4.52
  -2   9  12   31.78    5.34
   2  -9  12   36.22    5.01
  -2   9  11   40.63    3.62
   2   9 -11   36.31    4.50
  -2  -9 -11   34.60    5.18
  -2  -9 -11   27.16    4.40
  -2   9  11   45.45    5.77
   2  -9  11   35.85    4.72
  -2  -9 -10   19.67    3.93
  -2   9  10   22.02    2.85
   2   9 -10   23.97    3.62
  -2   9  10   23.96    4.58
  -2  -9 -10   17.40    3.56
   2  -9  10   19.71    3.52
  -2  -9  -9   15.40    3.45
   2   9  -9    9.36    2.26
  -2   9   9   20.17    2.67
   2  -9   9   10.50    1.45
   2  -9   9   18.10    3.30
  -2  -9  -9   14.71    3.22
  -2   9   9   14.44    3.66
   2   9  -8   12.62    2.74
  -2  -9  -8    7.27    2.45
  -2   9   8   10.98    2.06
   2  -9   8   11.83    1.61
  -2   9   8   12.31    1.09
   2  -9   8   13.07    2.83
  -2   9   8   10.44    2.85
   2  -9   8   10.92    1.41
  -2   9   7  154.52    5.02
  -2   9   7  160.92    7.45
   2   9  -7  142.64    7.92
   2  -9   7  148.88    5.75
  -2  -9  -7  141.14    8.68
  -2   9   7  163.67    9.48
   2  -9   7  155.55    5.67
  -2   9   7  152.90    4.52
   2  -9   7  143.71    7.90
  -2  -9  -6   71.93    4.17
   2  -9   6   73.13    3.90
  -2   9   6   71.89    3.58
   2   9  -6   70.23    5.50
  -2  -9  -6   74.54    6.10
  -2   9   6   81.10    6.37
   2  -9   6   71.97    3.89
   2  -9   6   61.96    4.94
  -2   9   6   67.28    2.98
  -2  -9  -5   40.13    4.43
   2  -9   5   38.49    2.96
   2   9  -5   43.60    4.09
  -2   9   5   38.88    2.82
  -2  -9  -5   41.37    3.23
  -2   9   5   49.00    4.85
   2  -9   5   38.42    2.96
   2  -9   5   36.46    3.75
  -2   9   5   37.56    2.33
  -2  -9  -4   71.19    5.56
   2  -9   4   58.88    3.72
   2   9  -4   70.32    5.05
  -2   9   4   64.63    3.88
  -2  -9  -4   65.27    4.15
   2  -9   4   65.11    4.58
  -2   9   4   61.74    3.23
  -2   9   4   78.14    5.81
   2  -9   4   62.11    3.90
   2   9  -4   63.48    2.74
  -2   9   3   21.32    2.35
   2   9  -3   19.38    2.69
   2  -9   3   16.91    2.12
  -2  -9  -3   17.80    2.89
  -2  -9  -3   20.24    2.43
  -2   9   3   19.71    1.97
   2  -9   3   21.84    2.58
   2   9  -3   19.99    1.87
  -2   9   3   19.53    2.91
   2  -9   3   19.40    2.29
  -2  -9  -3   18.70    1.23
   2  -9   2   26.81    2.72
  -2   9   2   27.58    2.77
  -2  -9  -2   20.92    3.00
   2   9  -2   25.53    2.94
   2   9  -2   27.67    3.05
  -2  -9  -2   30.50    3.02
   2  -9   2   25.52    2.69
  -2   9   2   24.04    2.34
   2  -9   2   25.90    2.73
  -2   9   2   27.49    3.36
   2   9  -2   29.20    2.43
  -2  -9  -2   24.03    1.71
   2   9  -1   42.88    3.66
  -2  -9  -1   33.55    3.68
  -2   9   1   30.86    3.20
  -2   9   1   33.51    3.19
   2   9  -1   35.14    3.45
   2  -9   1   33.39    3.14
   2  -9   1   37.02    3.02
  -2   9   1   37.71    3.02
  -2   9   1   35.28    3.55
   2  -9   1   34.61    1.93
  -2   9   1   33.79    3.44
   2  -9   1   33.95    3.15
  -2  -9  -1   33.60    2.24
  -2  -9   0   57.86    4.56
   2   9   0   59.51    4.32
   2   9   0   61.05    4.49
  -2   9   0   61.31    4.39
   2  -9   0   62.33    4.36
  -2   9   0   57.29    3.92
   2  -9   0   61.98    3.58
  -2   9   0   61.21    4.42
   2  -9   0   61.75    4.42
  -2   9   0   65.36    4.47
   2  -9   0   62.18    3.08
  -2  -9   0   57.49    3.19
   2   9   1   39.67    3.41
   2  -9  -1   30.65    3.35
  -2   9  -1   33.16    3.45
   2   9   1   31.74    3.29
  -2  -9   1   46.30    3.97
   2  -9  -1   31.75    3.23
  -2   9  -1   34.48    3.19
  -2   9  -1   34.20    3.22
   2   9   1   34.11    3.26
   2  -9  -1   36.59    3.60
   2  -9  -1   33.44    2.51
  -2  -9   1   37.74    2.74
   2   9   2   27.50    2.85
   2  -9  -2   26.60    3.16
   2   9   2   32.65    3.40
  -2  -9   2   29.63    3.22
  -2   9  -2   32.47    3.44
   2  -9  -2   26.07    2.90
   2   9   2   29.62    2.95
  -2   9  -2   30.70    3.05
   2   9   2   28.80    3.12
   2  -9  -2   22.96    2.33
   2  -9  -2   29.62    2.18
   2  -9  -2   29.82    3.43
   2  -9  -3   17.41    2.75
   2   9   3   19.22    2.74
   2  -9  -3   19.34    2.34
   2   9   3   19.39    2.34
  -2   9  -3   18.59    2.74
   2  -9  -3   20.74    3.07
   2  -9  -3   18.64    2.34
  -2   9  -3   18.54    2.08
   2  -9  -3   17.95    1.55
   2   9   4   70.47    5.05
  -2   9  -4   59.85    4.87
   2  -9  -4   66.05    5.23
  -2  -9   4   64.29    4.65
   2   9   4   59.54    4.02
   2  -9  -4   67.08    5.21
  -2   9  -4   65.37    3.44
   2  -9  -4   59.14    4.15
   2  -9  -4   61.52    2.57
   2   9   5   42.67    3.97
  -2   9  -5   38.67    4.09
   2  -9  -5   38.85    4.28
   2   9   5   40.80    3.35
  -2  -9   5   39.85    3.83
   2  -9  -5   43.95    3.85
  -2   9  -5   37.15    2.16
   2  -9  -5   40.96    4.32
   2  -9  -5   42.86    1.81
  -2   9  -6   81.58    5.86
   2   9   6   80.90    5.48
   2  -9  -6   74.50    6.01
   2  -9  -6   70.93    5.75
   2  -9  -6   66.64    5.09
   2  -9  -6   70.64    3.86
  -2  -9   6   78.58    5.42
   2   9   7  149.97    7.68
  -2   9  -7  155.57    8.35
   2  -9  -7  156.58    8.82
   2  -9  -7  134.85    7.63
  -2  -9   7  150.54    7.96
   2  -9  -7  155.70    5.46
   2   9   8   13.47    2.43
   2  -9  -8   14.84    3.01
   2  -9  -8   10.84    2.48
  -2   9  -8   14.14    2.96
  -2  -9   8   12.66    2.64
   2   9   9   18.68    2.77
   2  -9  -9   14.17    2.93
  -2   9  -9   18.08    3.20
  -2  -9   9   18.32    3.23
   2   9  10   18.51    2.90
   2  -9 -10   18.04    3.56
  -2  -9  10   14.76    3.24
  -2   9 -10   21.95    3.58
   2   9  11   33.05    3.76
  -2   9 -11   35.51    4.65
  -2  -9  11   42.80    5.00
   2   9  11   35.88    3.53
   2   9  12   34.64    3.89
   2   9  12   28.92    3.37
  -2  -9  12   35.23    4.67
  -2   9 -12   33.75    4.58
   2   9  13   14.27    2.75
  -2   9 -13   13.04    3.18
  -2  -9  13   11.28    2.91
  -2   9 -14   36.77    4.79
   2  10 -13   22.01    3.85
   2  10 -12    2.14    2.19
  -2 -10 -12    2.82    3.40
  -2 -10 -12   -1.27    2.72
  -2  10  12    6.99    3.49
   2 -10  12    3.93    2.53
   2  10 -11   28.63    4.14
  -2 -10 -11   25.52    4.55
  -2  10  11   31.05    3.36
   2  10 -11   28.57    3.37
  -2  10  11   26.42    4.83
  -2 -10 -11   26.76    4.28
   2 -10  11   31.22    4.66
  -2 -10 -10    7.89    3.24
   2  10 -10    5.40    2.45
  -2  10  10    6.81    1.81
  -2  10  10    5.49    2.97
  -2 -10 -10    2.83    2.24
   2 -10  10    4.44    2.35
  -2 -10  -9   16.70    3.82
   2  10  -9   13.11    3.05
  -2  10   9   14.70    2.48
  -2  10   9   23.79    4.28
  -2 -10  -9   14.07    3.18
   2 -10   9   16.20    3.18
   2 -10   8   41.17    3.04
   2  10  -8   46.16    4.81
  -2 -10  -8   36.25    4.82
  -2  10   8   40.41    3.96
   2 -10   8   44.50    4.80
  -2  10   8   40.63    5.28
  -2 -10  -7    8.58    3.11
   2  10  -7   13.22    2.85
  -2  10   7   10.05    1.41
   2 -10   7   10.02    1.67
  -2  10   7   17.36    2.74
   2 -10   7    8.92    2.55
  -2  10   7   10.29    2.88
   2 -10   7   10.61    1.62
  -2  10   6  196.08    6.78
   2  10  -6  175.99    9.06
   2 -10   6  183.57    7.01
  -2 -10  -6  167.95    7.16
  -2 -10  -6  162.34    9.71
   2 -10   6  180.72    8.90
   2 -10   6  179.14    6.66
  -2  10   6  184.13   10.13
   2  10  -5   17.34    2.90
  -2  10   5   24.49    2.44
  -2 -10  -5   15.39    3.07
   2 -10   5   18.56    2.27
   2 -10   5   18.65    2.89
  -2 -10  -5   16.16    2.28
  -2  10   5   16.77    1.84
  -2  10   5   19.78    3.60
   2 -10   5   18.21    2.15
  -2 -10  -4   52.22    5.07
   2 -10   4   48.80    3.68
   2  10  -4   60.03    4.94
  -2  10   4   53.50    3.71
   2 -10   4   50.83    4.24
  -2  10   4   49.77    3.14
  -2  10   4   50.66    5.09
   2 -10   4   53.70    3.72
   2  10  -4   53.32    2.71
   2  10  -3   28.96    3.47
   2 -10   3   20.64    2.55
  -2 -10  -3   24.63    3.40
  -2  10   3   25.04    2.71
  -2  10   3   24.65    2.46
   2 -10   3   20.50    2.67
  -2  10   3   28.95    3.69
   2  10  -3   23.25    2.17
   2 -10   3   23.15    2.59
  -2 -10  -3   24.13    1.44
   2 -10   2  126.18    6.37
  -2 -10  -2  125.99    7.52
   2  10  -2  134.82    7.12
   2  10  -2  133.50    7.14
  -2  10   2  143.31    6.68
   2 -10   2  135.87    6.39
  -2  10   2  129.93    5.80
  -2  10   2  128.58    7.40
   2 -10   2  138.54    6.62
  -2 -10  -2  126.76    4.44
  -2  10   1   44.12    3.82
  -2 -10  -1   44.42    4.36
   2  10  -1   45.50    4.15
   2  10  -1   45.00    4.00
   2 -10   1   35.81    3.52
  -2  10   1   41.81    3.36
   2 -10   1   38.54    3.27
  -2  10   1   41.62    3.96
   2 -10   1   40.46    3.66
   2 -10   1   40.58    2.25
  -2 -10  -1   43.00    2.65
  -2 -10   0   96.05    6.27
   2  10   0  106.38    6.04
  -2  10   0  106.90    6.05
   2  10   0  107.39    6.35
   2 -10   0   93.69    5.80
  -2  10   0   91.53    5.27
   2 -10   0   95.42    4.84
  -2  10   0  103.41    5.97
   2 -10   0   97.22    4.14
   2  10   0  101.96    5.60
   2 -10   0   97.96    5.93
  -2 -10   0   93.58    4.31
   2 -10   0   98.16    4.71
  -2  10  -1   43.17    4.02
   2  10   1   44.41    3.82
  -2 -10   1   35.41    3.83
   2  10   1   36.23    3.81
   2 -10  -1   39.93    3.87
  -2  10  -1   40.11    3.58
   2 -10  -1   42.07    2.92
  -2  10  -1   45.19    3.89
  -2  10  -1   47.07    3.81
   2 -10  -1   41.74    3.97
   2  10   1   38.22    3.63
  -2 -10   1   37.04    2.90
   2  10   2  140.53    6.84
  -2  10  -2  140.13    7.40
   2  10   2  137.12    7.37
  -2 -10   2  126.28    7.00
   2 -10  -2  124.68    7.14
   2 -10  -2  143.10    7.54
   2 -10  -2  121.15    5.61
  -2 -10   2  132.62    5.94
   2 -10  -2  135.14    5.08
   2 -10  -3   20.39    3.26
   2  10   3   24.54    3.19
  -2 -10   3   27.87    3.25
  -2  10  -3   26.05    3.42
   2 -10  -3   27.52    2.98
   2 -10  -3   24.43    2.68
   2 -10  -3   27.34    3.49
   2 -10  -3   24.47    1.86
  -2  10  -4   51.83    4.79
  -2 -10   4   55.89    4.53
   2 -10  -4   50.58    4.84
   2  10   4   56.78    4.76
   2 -10  -4   41.97    3.56
  -2  10  -4   51.26    3.29
   2 -10  -4   47.90    3.94
   2 -10  -4   52.62    4.93
   2 -10  -4   51.29    2.38
   2 -10  -5   18.85    3.12
   2  10   5   22.87    3.15
  -2 -10   5   22.42    3.13
   2 -10  -5   19.33    2.29
  -2  10  -5   19.71    3.22
   2 -10  -5   26.56    3.73
   2 -10  -5   18.42    2.66
  -2  10  -5   16.08    1.67
   2 -10  -5   20.64    1.18
  -2  10  -6  194.00    9.66
   2 -10  -6  187.22    9.97
   2 -10  -6  166.55    8.45
   2 -10  -6  173.59    9.56
  -2 -10   6  179.33    8.77
   2  10   7    8.90    1.92
   2 -10  -7    7.18    2.37
   2 -10  -7    9.39    2.42
   2 -10  -7    9.48    2.52
  -2 -10   7   10.37    2.60
  -2  10  -7   10.71    2.60
   2  10   8   45.84    4.47
   2 -10  -8   39.03    4.39
  -2 -10   8   40.78    4.55
  -2  10  -8   35.12    4.38
   2  10   9   16.08    2.86
   2 -10  -9   18.20    3.40
  -2 -10   9   17.04    3.29
  -2  10  -9   12.56    3.08
   2  10  10    7.62    2.12
   2 -10 -10    1.63    2.05
  -2  10 -10    5.47    2.69
  -2 -10  10    5.35    2.55
  -2  10 -11   35.06    4.70
   2  10  11   32.68    4.11
  -2 -10  11   32.19    4.59
   2  10  12    1.26    1.78
  -2  10 -12    3.14    2.26
  -2 -10  12    0.20    1.91
  -2  10 -13   15.55    3.54
   2  11 -11   24.89    4.17
   2  11 -11   23.89    3.33
  -2 -11 -11   21.57    4.44
  -2 -11 -11   26.00    4.40
  -2  11  11   26.67    5.39
   2 -11  11   28.72    4.40
   2  11 -10   -0.87    2.27
  -2 -11 -10    2.56    2.74
  -2  11  10    0.45    1.58
   2  11 -10   -0.58    1.43
  -2 -11 -10   -1.72    2.31
   2 -11  10    1.00    1.83
   2  11  -9   21.81    3.64
  -2 -11  -9   17.74    4.17
  -2  11   9   21.20    3.18
  -2 -11  -9   16.10    3.47
  -2  11   9   23.25    4.45
   2 -11   9   20.33    3.87
  -2  11   8   24.37    3.37
   2  11  -8   22.04    3.71
  -2 -11  -8   25.37    4.56
  -2  11   8   21.09    4.25
   2 -11   8   25.13    3.88
   2 -11   7   63.49    4.12
   2  11  -7   63.77    5.76
  -2  11   7   69.79    5.50
  -2 -11  -7   55.19    6.04
  -2  11   7   61.07    6.31
   2 -11   7   59.46    5.47
   2  11  -6   19.44    3.26
  -2 -11  -6   16.54    3.62
   2 -11   6   19.46    2.48
  -2  11   6   17.13    2.07
   2 -11   6   16.98    3.00
   2 -11   6   18.38    2.20
  -2  11   6   18.67    3.85
  -2 -11  -5    0.35    1.95
   2  11  -5    3.56    2.15
  -2  11   5    1.98    1.09
   2 -11   5    1.57    1.21
   2 -11   5    2.43    1.59
   2 -11   5    5.26    1.46
   2 -11   4  108.03    5.87
  -2 -11  -4   95.07    7.18
  -2  11   4   98.57    5.40
   2  11  -4   93.87    6.49
   2  11  -4   97.79    6.43
   2 -11   4   89.32    5.90
  -2  11   4   95.99    7.13
   2 -11   4   91.27    5.25
   2  11  -3   12.57    2.72
  -2  11   3   13.95    2.24
   2 -11   3    8.45    1.89
  -2 -11  -3   16.20    3.24
   2  11  -3    9.09    2.19
   2 -11   3    8.58    2.07
  -2  11   3    9.69    1.88
  -2  11   3   14.73    3.07
   2  11  -3   10.73    1.57
   2 -11   3    7.37    1.82
  -2 -11  -3   12.70    1.10
  -2  11   2   25.36    2.95
   2 -11   2   21.76    3.05
  -2 -11  -2   21.85    3.38
   2  11  -2   20.14    2.93
   2  11  -2   26.35    3.39
  -2  11   2   26.60    2.77
   2 -11   2   21.29    2.74
   2 -11   2   23.56    2.86
  -2  11   2   19.84    3.15
  -2 -11  -2   22.41    1.79
  -2  11   1    1.72    1.17
   2  11  -1    3.96    1.63
   2 -11   1    2.75    1.54
  -2 -11  -1    0.20    1.64
   2  11  -1    4.35    1.70
   2 -11   1    3.57    1.38
  -2  11   1    1.51    1.16
  -2  11   1    2.05    1.69
   2 -11   1    0.94    0.56
   2 -11   1    0.30    1.20
   2  11  -1    2.30    1.13
  -2 -11  -1    2.00    0.88
  -2  11   0   98.61    6.20
  -2 -11   0   91.44    6.46
   2  11   0  106.46    6.40
   2  11   0   89.99    6.21
   2 -11   0   87.94    6.01
  -2  11   0   99.52    6.17
   2 -11   0   94.68    4.23
   2 -11   0   99.62    6.25
   2  11   0   99.51    5.87
  -2 -11   0   91.79    4.47
   2 -11   0  101.90    5.00
   2  11   1    3.67    1.62
   2 -11  -1    3.23    1.68
   2  11   1    0.41    1.42
  -2 -11   1    5.33    1.80
  -2  11  -1    0.58    1.30
   2 -11  -1    1.52    0.96
  -2  11  -1    3.03    1.60
   2 -11  -1    3.98    1.90
  -2 -11   1    2.13    0.99
   2 -11  -1    4.16    1.15
   2  11   2   28.05    3.22
   2 -11  -2   22.65    3.28
   2  11   2   20.31    3.13
  -2 -11   2   20.43    3.12
  -2  11  -2   26.48    3.42
   2 -11  -2   20.35    2.36
  -2  11  -2   24.94    2.85
   2 -11  -2   23.54    3.32
  -2 -11   2   27.10    2.73
   2 -11  -3    8.31    2.31
   2  11   3    9.66    2.30
  -2 -11   3   10.96    2.29
  -2  11  -3   11.80    2.62
   2 -11  -3   11.49    2.66
   2 -11  -3    7.93    1.77
  -2  11  -3   10.33    1.91
   2 -11  -3   11.42    1.39
  -2  11  -4   98.07    6.81
   2 -11  -4   93.85    6.90
   2  11   4  103.12    6.85
  -2 -11   4   87.54    6.06
   2 -11  -4   96.50    6.90
   2 -11  -4  101.68    5.90
  -2 -11   5    5.83    2.32
   2 -11  -5    4.21    2.14
   2  11   5   -0.30    1.60
   2 -11  -5    3.60    2.06
   2 -11  -5    3.25    1.60
  -2  11  -5    4.50    1.22
  -2 -11   5    5.94    2.09
  -2  11  -5    4.49    2.29
   2 -11  -6   12.73    3.17
   2  11   6   15.67    2.85
   2 -11  -6   16.49    2.76
   2 -11  -6   19.62    3.54
  -2 -11   6   22.11    3.41
  -2  11  -6   24.02    3.76
  -2  11  -7   57.77    5.74
   2  11   7   66.03    5.61
   2 -11  -7   53.18    5.80
   2 -11  -7   60.80    6.12
   2 -11  -7   51.41    4.96
  -2 -11   7   61.30    5.55
   2  11   8   33.21    4.18
   2 -11  -8   25.88    3.76
  -2  11  -8   24.27    4.04
  -2 -11   8   28.32    4.04
  -2  11  -9   18.54    3.62
   2  11   9   20.24    3.37
   2 -11  -9   18.54    3.73
  -2 -11   9   12.67    2.83
  -2  11 -10    2.33    2.16
   2  11  10    4.09    2.11
   2 -11 -10    1.82    2.41
  -2 -11  10   -0.21    1.92
   2  11  11   23.86    3.70
  -2  11 -11   27.56    4.24
  -2 -11  11   28.07    4.42
   2  11  12    5.29    2.73
   2  12 -11    0.30    1.97
   2  12 -10    3.28    2.05
  -2 -12 -10   -0.02    2.28
  -2  12  10    3.79    2.30
   2  12 -10    2.28    1.97
  -2 -12 -10   -1.74    2.25
  -2  12  10    4.31    3.33
   2 -12  10    3.14    1.91
   2  12  -9   17.47    3.58
  -2 -12  -9   26.56    4.82
  -2  12   9   25.87    3.82
   2  12  -9   21.98    3.53
  -2 -12  -9   17.18    3.81
  -2  12   9   26.94    4.92
   2 -12   9   19.52    3.70
   2  12  -8   14.50    3.33
  -2 -12  -8    7.34    2.67
  -2  12   8   11.97    2.73
   2  12  -8   13.82    2.93
  -2  12   8   10.26    3.36
  -2 -12  -8   12.21    3.09
   2 -12   8   17.21    3.41
   2  12  -7    1.69    1.62
  -2 -12  -7    1.72    2.43
  -2  12   7    3.74    2.09
   2  12  -7    1.98    1.82
  -2  12   7   -1.62    2.30
   2 -12   7   -0.59    1.94
   2  12  -6   -1.16    1.90
   2 -12   6    0.73    1.15
  -2 -12  -6   -0.91    2.34
   2  12  -6    2.19    1.95
  -2  12   6    2.62    1.26
  -2  12   6    0.91    1.86
  -2  12   6    0.15    2.21
   2 -12   6   -1.67    1.64
   2  12  -5   14.74    3.22
  -2  12   5   13.11    2.25
   2 -12   5   12.72    2.21
  -2 -12  -5   12.39    3.41
   2  12  -5    9.86    2.47
  -2  12   5   21.31    4.08
   2 -12   5   13.31    2.17
   2 -12   5   13.51    2.89
   2 -12   4   54.14    4.48
  -2 -12  -4   52.76    5.84
  -2  12   4   59.99    4.44
   2  12  -4   55.50    5.16
   2  12  -4   61.87    5.60
  -2  12   4   59.91    5.99
   2 -12   4   64.95    4.56
   2 -12   4   52.83    4.70
   2  12  -3   54.96    5.16
  -2  12   3   56.14    4.48
   2  12  -3   54.94    5.20
  -2 -12  -3   46.22    5.22
   2 -12   3   49.42    4.40
   2 -12   3   49.99    4.41
  -2  12   3   58.86    5.71
   2 -12   3   52.86    4.29
  -2  12   2   17.45    2.67
   2 -12   2   17.71    2.90
  -2 -12  -2   16.47    3.20
   2  12  -2   18.82    3.16
   2  12  -2   17.44    3.10
   2 -12   2   15.48    2.41
   2 -12   2   21.74    3.01
  -2  12   2   17.47    3.45
  -2 -12  -2   19.79    1.75
   2 -12   1   10.09    2.35
  -2 -12  -1    9.19    2.51
   2  12  -1   12.80    2.81
   2  12  -1   14.90    2.87
  -2  12   1   13.98    2.58
   2 -12   1   11.66    2.05
  -2  12   1   12.98    2.87
   2 -12   1   12.55    2.39
  -2 -12  -1    9.60    1.40
  -2 -12   0   72.20    6.06
   2  12   0   87.41    6.06
   2  12   0   77.81    6.11
  -2  12   0   75.34    5.70
   2 -12   0   71.94    5.79
  -2  12   0   82.61    5.93
   2 -12   0   86.14    5.98
   2 -12   0   80.96    3.94
  -2 -12   0   71.79    4.06
   2 -12  -1   11.17    2.65
   2  12   1   13.85    2.61
  -2 -12   1   10.09    2.44
   2  12   1    8.76    2.42
  -2  12  -1   11.09    2.61
   2 -12  -1   11.27    1.73
  -2  12  -1   10.51    2.38
   2 -12  -1   14.31    2.82
  -2 -12   1   12.97    1.88
   2  12   2   15.77    2.68
   2 -12  -2   19.94    3.33
   2  12   2   15.94    3.17
  -2  12  -2   20.17    3.37
  -2 -12   2   12.47    2.65
   2 -12  -2   16.31    3.08
   2 -12  -2   17.52    2.35
  -2  12  -2   20.32    2.91
  -2 -12   2   13.07    2.03
  -2  12  -3   51.70    5.14
  -2 -12   3   55.62    5.16
   2  12   3   49.72    5.11
   2 -12  -3   46.61    5.03
  -2  12  -3   58.78    4.35
   2 -12  -3   47.62    4.99
   2 -12  -3   46.95    3.94
  -2 -12   3   55.63    4.21
  -2  12  -4   64.49    5.89
  -2 -12   4   54.00    5.14
   2  12   4   61.68    5.62
   2 -12  -4   64.78    6.04
   2 -12  -4   63.30    5.78
   2 -12  -4   55.90    4.52
  -2 -12   4   61.44    4.72
  -2  12  -5   18.97    3.56
   2 -12  -5   14.34    3.46
  -2 -12   5    8.23    2.26
   2  12   5   14.03    3.09
   2 -12  -5   11.27    2.34
   2 -12  -5    5.78    2.34
   2 -12  -6   -1.06    2.46
  -2  12  -6    0.50    2.31
   2  12   6    2.19    1.96
  -2 -12   6   -0.62    1.75
   2 -12  -6   -0.85    1.56
  -2 -12   7    2.63    1.87
   2 -12  -7    3.39    3.08
   2  12   7    2.69    2.26
  -2  12  -7    1.18    1.77
   2 -12  -7    1.28    1.78
  -2 -12   7   -0.49    1.87
   2  12   8   12.30    3.12
  -2  12  -8    8.03    2.91
   2 -12  -8   15.68    3.41
  -2 -12   8   13.44    3.10
  -2  12  -9   25.38    4.22
   2  12   9   24.09    3.84
   2 -12  -9   22.85    3.99
  -2 -12   9   19.93    3.69
   2  12  10    4.02    2.60
  -2  12 -10    1.72    1.94
  -2 -12  10    5.15    2.52
   2  12  11    3.27    2.34
   2  13 -10   -1.07    2.10
   2  13  -9    6.94    2.55
  -2  13   9    5.21    2.49
  -2 -13  -9    5.00    2.51
   2 -13   9    2.42    2.24
   2  13  -8   10.32    3.02
  -2 -13  -8    5.59    2.91
  -2  13   8    8.27    2.86
   2  13  -8   11.06    2.98
  -2 -13  -8    6.82    2.74
  -2  13   8    0.77    2.43
   2 -13   8    7.64    2.59
   2  13  -7    1.29    2.00
  -2 -13  -7    1.10    2.12
  -2  13   7    1.81    2.13
   2  13  -7    1.89    2.17
  -2  13   7   -0.36    2.43
   2 -13   7    0.85    1.79
   2  13  -6    9.33    2.90
  -2 -13  -6   10.81    3.45
  -2  13   6    8.37    3.00
   2  13  -6   10.97    2.83
  -2  13   6    8.12    2.89
   2 -13   6    9.47    2.86
   2  13  -5   15.07    3.27
  -2 -13  -5   16.73    3.78
   2 -13   5   11.94    2.30
   2  13  -5   14.05    3.28
  -2  13   5   14.84    2.40
  -2  13   5   12.59    3.15
   2 -13   5   13.76    2.93
  -2  13   4   15.85    2.55
   2 -13   4   19.87    2.98
  -2 -13  -4   16.93    3.77
   2  13  -4   18.87    3.41
   2  13  -4   14.52    3.38
  -2  13   4   22.76    4.10
   2 -13   4   19.18    3.17
   2 -13   3    5.66    1.77
  -2 -13  -3    7.26    2.83
  -2  13   3    7.22    1.94
   2  13  -3    5.25    2.36
   2  13  -3    3.09    2.13
   2 -13   3    7.55    2.08
  -2  13   3    7.63    2.90
   2 -13   3    5.38    2.05
   2 -13   2    0.40    1.36
  -2 -13  -2   -1.87    2.50
   2  13  -2    1.32    1.90
   2  13  -2    1.49    1.78
  -2  13   2   -0.79    1.65
   2 -13   2    0.20    1.37
  -2  13   2   -1.35    2.01
   2 -13   2    0.69    1.33
  -2  13   1   -0.67    1.76
   2 -13   1   -1.88    1.52
   2  13  -1   -1.16    2.03
  -2 -13  -1   -0.35    2.05
   2  13  -1   -0.22    1.96
   2 -13   1    0.61    1.34
  -2  13   1   -0.99    2.06
   2 -13   0    3.08    1.96
  -2  13   0   -1.25    1.53
   2  13   0    1.65    1.72
  -2 -13   0    0.27    1.97
   2  13   0   -1.62    1.64
  -2  13   0   -1.10    1.62
  -2 -13   0   -0.19    0.93
  -2  13  -1    2.06    2.09
   2 -13  -1   -0.47    1.62
   2  13   1    1.79    1.88
  -2 -13   1   -0.86    1.87
   2  13   1   -1.20    2.30
   2 -13  -1    1.78    1.70
  -2  13  -1   -0.98    1.53
  -2 -13   1   -0.82    1.11
   2  13   2    1.41    2.19
  -2  13  -2    0.30    2.02
   2 -13  -2   -1.91    1.86
  -2 -13   2    0.62    1.94
  -2  13  -2    1.45    1.69
   2 -13  -2   -0.02    1.06
   2 -13  -2    0.37    1.90
  -2 -13   2    2.81    1.43
   2 -13  -3    4.80    2.37
  -2  13  -3    6.62    2.70
   2  13   3    3.59    2.33
  -2 -13   3    5.31    2.26
   2 -13  -3    1.48    1.22
  -2  13  -3    5.90    1.94
   2 -13  -3    5.50    2.69
  -2 -13   3    3.59    1.61
  -2  13  -4   20.23    3.73
   2 -13  -4   17.64    3.74
   2  13   4   22.13    3.81
  -2 -13   4   26.01    3.88
   2 -13  -4   18.75    2.75
   2 -13  -4   18.63    3.68
  -2 -13   4   15.36    2.52
   2 -13  -5   14.38    3.74
  -2  13  -5   15.87    3.54
   2  13   5   15.33    3.44
  -2 -13   5   13.35    2.90
   2 -13  -5   12.65    2.60
  -2 -13   5   14.67    2.84
   2 -13  -6    7.92    3.21
  -2 -13   6    6.14    2.50
  -2  13  -6    8.64    2.86
   2  13   6    8.20    2.95
   2 -13  -6    5.53    2.00
  -2 -13   6   10.38    2.70
   2 -13  -7    1.07    2.43
  -2  13  -7   -1.71    2.45
   2  13   7   -1.57    2.14
  -2 -13   7    2.47    2.20
   2 -13  -7    2.14    2.28
  -2  13  -8    8.64    3.21
   2  13   8    7.97    2.54
  -2 -13   8    5.29    2.35
   2 -13  -8    6.52    2.69
  -2 -13   8   14.17    3.20
   2  13   9    4.35    2.36
  -2 -13   9    2.68    2.13
   2  13  10    2.52    1.95
   2  14  -9    3.94    2.47
  -2  14   9    5.67    2.72
  -2  14   8    1.97    1.89
   2  14  -8    0.96    1.68
  -2 -14  -8    2.73    2.37
   2  14  -7    5.91    2.33
  -2  14   7   13.59    3.41
  -2  14   7    8.63    3.39
  -2 -14  -7    7.06    2.76
   2 -14   7    6.67    2.51
  -2 -14  -6    4.47    3.23
  -2  14   6    2.89    2.19
   2  14  -6    6.84    2.51
   2  14  -6    4.17    2.80
  -2  14   6    3.34    2.58
   2 -14   6    3.42    2.05
  -2 -14  -5    1.66    2.51
   2  14  -5    1.51    1.92
  -2  14   5    2.54    2.16
   2  14  -5   -1.39    2.30
  -2  14   5    6.22    2.63
   2 -14   5    4.51    2.31
  -2 -14  -4   17.39    4.23
  -2  14   4   23.91    3.44
   2  14  -4   16.45    3.60
   2  14  -4   16.62    3.52
  -2  14   4   19.11    3.96
   2 -14   4   22.70    3.57
   2 -14   3   14.81    2.90
  -2  14   3   15.61    2.95
   2  14  -3   14.08    3.19
  -2 -14  -3   10.95    3.35
   2  14  -3    7.02    2.49
  -2  14   3   13.52    3.19
   2 -14   3   10.83    2.66
  -2 -14  -2    8.86    3.07
   2  14  -2   11.07    2.99
   2 -14   2    7.54    2.55
  -2  14   2   10.32    2.51
   2  14  -2   13.89    3.26
   2 -14   2    8.46    2.33
  -2  14   2    7.72    2.30
  -2 -14  -1   64.35    6.58
   2  14  -1   55.05    5.45
   2  14  -1   67.39    6.35
  -2  14   1   55.06    5.27
   2 -14   1   55.65    5.55
   2 -14   1   61.46    5.39
  -2  14   1   50.26    5.35
   2 -14   0    0.79    1.99
  -2  14   0   -2.50    2.37
   2  14   0    1.37    2.17
  -2 -14   0   -0.88    2.37
   2  14   0   -0.34    2.18
  -2  14   0   -3.04    2.16
   2 -14   0    0.30    2.04
   2  14   1   53.70    5.30
  -2 -14   1   61.28    6.19
   2  14   1   60.49    6.10
  -2  14  -1   65.28    6.16
   2 -14  -1   53.59    5.73
   2 -14  -1   49.85    5.24
  -2  14  -1   56.39    5.27
  -2  14  -2   10.80    3.23
   2 -14  -2   11.62    3.34
   2  14   2   13.87    3.43
  -2 -14   2    7.79    2.77
  -2  14  -2   13.38    2.93
  -2 -14   2   11.55    2.24
   2 -14  -3   14.93    3.81
  -2  14  -3    6.96    2.52
   2  14   3   14.57    3.47
  -2 -14   3   12.06    3.24
  -2 -14   3    9.83    2.10
   2  14   4   20.46    3.70
  -2  14  -4   16.22    3.38
  -2 -14   4   17.31    3.69
   2 -14  -4   16.14    3.55
  -2 -14   4   18.45    2.96
   2 -14  -5    4.11    2.64
   2  14   5   -1.36    2.39
  -2  14  -5    2.97    1.89
  -2 -14   5    2.81    2.37
  -2 -14   5    2.61    2.02
   2 -14  -6    3.07    2.32
   2  14   6    3.61    1.75
  -2  14  -6    4.63    2.14
  -2 -14   6    7.44    2.92
  -2 -14   6    6.74    2.72
   2  14   7    2.05    2.17
  -2 -14   7    4.44    2.58
   2 -14  -7   11.59    3.18
  -2 -14   7   15.40    3.29
  -2 -14   8    6.59    2.59
  -2 -15  -7   15.97    3.83
  -2 -15  -6    1.08    2.41
   2 -15   6    1.26    1.83
  -2  15   5   -2.98    2.89
   2 -15   5   -0.05    1.57
  -2  15   4   19.82    4.33
  -2  15   3   21.29    3.61
  -2 -15  -3   19.16    4.19
   2  15  -3   16.19    3.53
  -2  15   3   15.13    3.62
   2 -15   2    5.09    2.64
  -2 -15  -2    6.09    2.70
   2  15  -2    7.92    2.93
  -2  15   2    5.25    2.62
  -2  15   2   -0.16    1.92
   2 -15   1    6.63    2.98
   2  15  -1    8.07    2.90
  -2  15   1   10.13    2.89
  -2 -15  -1    6.39    3.07
  -2  15   1    4.47    2.15
   2  15   0   47.55    5.29
   2 -15   0   35.96    5.06
  -2 -15   0   41.65    5.66
  -2  15   0   45.78    5.25
  -2  15   0   43.23    5.04
   2 -15  -1    1.38    2.52
  -2 -15   1    6.26    2.77
  -2  15  -1    9.60    2.84
  -2  15  -2   -1.58    2.31
   2 -15  -2    3.12    2.65
  -2 -15   2    5.81    3.09
  -2  15  -3   20.07    3.84
   2 -15  -3   19.60    4.06
  -2 -15   3   13.68    3.68
   2 -15  -4   14.96    3.72
  -2 -15   4   13.18    3.54
  -2 -15   4   23.68    3.58
   2 -15  -5    1.06    2.22
  -2 -15   5   -1.85    2.65
  -2 -15   5   -5.47    2.45
  -2 -15   6   -6.97    3.19
  -2 -15   6    6.84    2.49
  -2 -15   7   23.75    4.10
  -2  16   3   17.56    4.49
  -2  16   2   10.55    3.37
  -2  16   1    7.64    2.99
  -2  16   0    6.39    2.37
   2 -16   0    5.96    2.91
   2 -16  -1   -1.02    2.26
   2 -16  -2   12.36    3.40
  -2 -16   2    7.14    2.79
  -2 -16   3   16.28    4.06
  -3   0   0    0.21    0.44
   3   0   0    0.19    0.22
  -3   0   0    0.53    0.26
   3   0   0    0.33    0.45
  -3   0   0    0.36    0.45
   3   0  -1  104.03    3.21
  -3   0   1  108.98    3.31
   3   0   1  110.40    3.67
  -3   0   1  105.29    3.56
   3   0  -1  110.09    3.65
  -3   0  -1  110.32    3.72
   3   0   1  105.35    3.93
  -3   0   1  110.79    3.69
   3   0  -2   56.41    2.76
   3   0  -2   52.57    2.90
   3   0  -2   51.33    2.49
   3   0   2   52.62    2.79
  -3   0   2   59.32    2.61
   3   0   2   56.75    2.59
  -3   0  -2   60.53    2.69
   3   0  -2   56.58    2.32
  -3   0   2   55.97    2.28
  -3   0   3    5.36    0.66
  -3   0  -3    5.04    0.96
  -3   0  -3    5.21    0.76
   3   0  -3    5.84    0.75
  -3   0  -3    6.48    0.77
   3   0  -3    4.57    0.99
   3   0  -3    4.55    0.99
  -3   0   3    6.29    0.99
   3   0  -3    5.76    0.73
   3   0   3    5.03    0.92
   3   0   3    6.46    1.14
   3   0  -3    5.94    1.07
   3   0  -3    4.92    0.92
  -3   0   4  248.04    6.34
  -3   0  -4  235.44    6.24
  -3   0   4  248.76    5.39
   3   0  -4  258.06    6.33
  -3   0  -4  256.55    7.82
   3   0   4  254.08    7.69
  -3   0   4  251.50    7.63
   3   0  -4  249.78    7.08
  -3   0   4  245.50    6.96
  -3   0  -4  252.27    6.60
   3   0  -4  256.53    7.87
   3   0  -4  255.34    7.82
   3   0   4  247.77    7.48
   3   0  -4  256.19    5.56
  -3   0  -4  262.68    7.47
   3   0  -4  265.99    7.12
   3   0   4  250.37    6.94
  -3   0   4  273.62    7.22
   3   0   5  395.35    8.83
  -3   0   5  388.25    8.93
  -3   0   5  386.67    7.27
  -3   0  -5  394.44    9.28
  -3   0   5  420.96    8.98
   3   0   5  393.47   10.84
   3   0  -5  400.78    9.23
  -3   0  -5  396.96   10.64
   3   0  -5  391.61   10.84
  -3   0  -5  389.69    9.78
   3   0  -5  379.13   10.99
  -3   0   5  388.31   10.57
   3   0  -5  387.59    9.87
  -3   0   5  378.54    9.79
   3   0   5  381.93    9.71
   3   0   5  391.22   10.42
  -3   0   5  425.71   10.06
  -3   0  -5  413.13   10.34
   3   0   6   99.61    3.80
  -3   0  -6   95.18    3.98
  -3   0   6   98.74    3.65
  -3   0   6  105.55    3.84
   3   0   6  101.72    5.10
  -3   0  -6   98.05    4.66
   3   0  -6   97.96    3.99
   3   0  -6   96.18    4.92
   3   0  -6  104.26    4.44
  -3   0   6   96.90    4.82
  -3   0  -6   95.15    4.41
  -3   0   6   93.57    4.24
  -3   0  -6  103.45    4.51
   3   0   6   96.54    4.57
  -3   0   6   96.62    4.25
   3   0   7  140.96    4.99
  -3   0   7  136.04    4.56
  -3   0   7  141.02    4.95
   3   0   7  140.18    6.39
  -3   0  -7  127.91    5.58
   3   0  -7  137.67    5.18
   3   0  -7  129.26    5.99
   3   0  -7  128.69    5.31
  -3   0   7  131.04    5.91
  -3   0   7  134.04    6.44
  -3   0  -7  120.01    5.52
  -3   0   7  129.40    5.38
   3   0   7  126.17    5.60
  -3   0   7  140.12    5.42
   3   0   8  118.54    4.85
  -3   0   8  110.54    4.23
  -3   0   8  120.95    4.79
   3   0  -8  118.76    5.06
   3   0   8  118.10    6.12
  -3   0  -8  107.56    5.12
   3   0  -8  115.61    5.84
  -3   0   8  107.71    5.07
  -3   0   8  111.68    6.29
   3   0  -8  112.95    5.14
  -3   0   8  111.92    5.62
  -3   0  -8  112.24    5.65
   3   0  -8  120.38    6.48
  -3   0   8  118.16    5.15
   3   0   8  111.67    5.32
  -3   0   9   57.61    3.03
   3   0   9   58.80    3.55
  -3   0   9   66.55    3.70
  -3   0  -9   61.65    3.88
   3   0   9   61.70    4.63
  -3   0   9   60.69    4.30
  -3   0   9   59.50    3.93
   3   0  -9   62.01    3.86
  -3   0  -9   67.14    4.52
  -3   0  -9   52.81    4.15
   3   0  -9   55.22    4.68
  -3   0   9   58.30    3.72
   3   0   9   61.29    3.97
  -3   0 -10   45.89    3.26
  -3   0  10   45.27    3.23
  -3   0 -10   39.66    3.19
   3   0 -10   37.06    3.11
   3   0  10   46.15    4.21
  -3   0  10   39.94    2.60
  -3   0  10   41.34    3.70
  -3   0  10   40.36    3.39
  -3   0 -10   38.86    3.77
  -3   0 -10   46.83    4.05
   3   0 -10   39.11    4.30
  -3   0  10   43.72    3.39
   3   0  10   42.29    3.44
   3   0  11  213.57    8.15
  -3   0 -11  210.46    7.66
  -3   0  11  220.07    8.02
  -3   0  11  209.29    6.64
   3   0 -11  200.80    8.09
  -3   0 -11  199.83    7.68
   3   0  11  214.20    9.75
  -3   0  11  202.86    8.87
  -3   0 -11  212.41    9.35
   3   0 -11  219.84   10.58
  -3   0 -11  181.77    9.03
  -3   0  11  195.48    8.19
  -3   0  11  193.97    7.89
   3   0  11  213.23    8.21
  -3   0 -12    2.66    1.27
   3   0  12    1.75    1.44
   3   0 -12    1.02    1.41
   3   0  12    1.84    1.92
  -3   0  12    2.03    0.99
  -3   0 -12    3.78    1.32
  -3   0  12    1.61    1.49
  -3   0 -12    1.69    1.59
  -3   0 -12    4.30    2.34
   3   0 -12    1.09    1.86
  -3   0  12    3.21    1.79
  -3   0  12   -0.97    1.33
  -3   0  12    2.62    1.57
  -3   0 -13  131.73    6.33
  -3   0  13  170.84    7.56
   3   0  13  148.79    8.81
  -3   0  13  157.57    8.21
   3   0 -13  170.87   10.13
  -3   0 -13  164.25    9.17
  -3   0 -13  150.47    8.79
  -3   0  13  156.80    7.45
   3   0  14    1.36    1.72
  -3   0 -14    2.28    1.29
  -3   0  14    4.54    1.82
  -3   0  14    2.62    1.86
  -3   0 -14    1.55    1.94
   3   0  14    0.12    1.39
   3   0 -14   -0.06    2.39
  -3   0 -14    2.58    2.01
  -3   0  14    0.25    1.31
  -3   0  15    7.47    2.01
   3   0  15    8.37    3.01
  -3   0  15    7.75    2.48
   3   0 -15   10.65    3.46
  -3   0 -15    5.35    2.81
  -3   0  15    5.95    1.87
   3   0  16    6.70    2.87
  -3   0  16    7.13    2.41
   3   0 -16    2.18    2.47
  -3   0 -16    2.94    2.37
  -3   0  16    7.84    2.43
   3   0  17   12.81    3.27
  -3   0 -17   18.29    3.92
  -3   0  17   19.03    3.33
   3  -1  17   -1.40    2.39
  -3  -1 -17   -3.37    2.83
   3  -1  16    1.11    2.00
  -3   1  16    8.95    3.10
   3   1 -16    1.09    2.13
  -3  -1 -16    5.15    2.81
  -3   1  16    4.82    2.16
  -3   1  15   79.22    5.29
   3  -1  15   74.42    6.91
  -3  -1 -15   71.49    6.61
  -3   1  15   64.40    5.85
   3   1 -15   71.68    7.48
  -3  -1 -15   66.37    6.38
  -3   1  15   82.44    5.54
  -3  -1 -14   62.11    3.88
  -3   1  14   55.77    4.23
   3  -1  14   61.66    5.92
   3  -1  14   60.83    4.24
  -3  -1 -14   64.22    6.00
  -3   1  14   51.93    5.13
  -3  -1 -14   56.06    5.57
   3   1 -14   47.98    5.97
  -3   1  14   56.36    4.42
  -3  -1 -13   16.73    2.08
  -3   1  13   20.02    2.53
   3  -1  13   22.36    3.71
   3  -1  13   11.66    2.00
  -3  -1 -13   16.52    3.17
   3   1 -13   12.39    3.23
  -3  -1 -13    9.85    2.49
  -3   1  13   15.96    2.94
  -3   1  13   12.50    2.13
   3  -1  12  157.60    6.86
  -3  -1 -12  165.08    6.77
   3  -1  12  157.43    8.86
  -3  -1 -12  159.76    6.48
  -3   1  12  168.63    6.86
  -3   1  12  155.12    4.74
  -3   1  12  163.09    8.43
   3   1 -12  161.98    9.65
  -3  -1 -12  163.30    8.81
  -3  -1 -12  161.24    8.66
  -3   1  12  164.95    7.08
  -3  -1 -11  141.77    6.10
   3  -1  11  151.08    8.14
  -3   1  11  145.67    4.60
  -3   1  11  162.38    6.33
  -3  -1 -11  145.01    6.08
   3   1 -11  145.71    7.02
  -3   1  11  142.63    7.64
  -3  -1 -11  149.10    7.90
  -3   1  11  145.52    7.32
  -3  -1 -11  150.35    7.84
   3   1 -11  148.86    8.76
  -3   1  11  152.75    6.55
  -3  -1 -10   11.59    1.75
   3  -1  10   16.43    1.88
   3   1 -10   14.86    2.12
   3  -1  10   14.53    2.55
  -3  -1 -10   15.09    1.95
  -3   1  10   18.11    2.03
  -3   1  10   16.51    1.43
  -3  -1 -10   14.47    2.49
   3   1 -10   15.33    2.95
  -3   1  10   15.65    2.55
  -3  -1 -10   17.22    2.69
  -3   1  10   12.81    1.83
  -3   1  10   13.23    2.31
   3  -1   9  147.67    5.62
  -3  -1  -9  162.11    6.23
  -3   1   9  150.11    4.66
   3   1  -9  159.43    6.66
  -3   1   9  161.94    5.68
  -3  -1  -9  151.15    6.13
   3  -1   9  136.54    7.20
   3   1  -9  161.91    6.95
  -3   1   9  160.37    7.41
   3   1  -9  146.44    5.80
  -3   1   9  153.83    6.85
   3   1  -9  167.58    8.35
  -3  -1  -9  152.43    7.04
  -3  -1  -9  156.55    7.29
   3  -1   9  153.07    6.54
  -3   1   9  154.71    6.12
   3  -1   8  158.23    5.42
  -3   1   8  160.75    4.79
  -3  -1  -8  153.51    6.41
  -3   1   8  173.91    5.49
   3  -1   8  156.55    7.29
  -3  -1  -8  157.08    6.19
   3   1  -8  150.18    6.64
  -3   1   8  166.50    7.31
  -3   1   8  162.75    7.59
  -3   1   8  160.70    6.69
  -3  -1  -8  157.65    6.73
   3   1  -8  162.12    7.87
   3   1  -8  157.45    5.79
  -3   1   8  165.27    6.07
   3  -1   8  161.59    6.58
   3  -1   7   80.76    3.30
  -3   1   7   74.81    2.94
  -3  -1  -7   76.06    4.13
  -3   1   7   76.83    3.20
  -3  -1  -7   76.60    4.04
   3  -1   7   82.89    4.93
   3   1  -7   76.87    4.01
  -3   1   7   77.37    4.86
   3   1  -7   76.67    4.42
  -3   1   7   76.62    4.29
   3   1  -7   76.66    3.69
   3   1  -7   88.24    5.29
  -3  -1  -7   72.51    4.10
  -3   1   7   75.27    4.60
   3  -1   7   80.33    4.38
  -3   1   7   83.02    3.95
   3  -1   6  126.44    3.91
  -3  -1  -6  122.19    4.89
  -3   1   6  113.38    3.71
  -3  -1  -6  123.46    5.00
  -3   1   6  128.42    3.95
  -3  -1  -6  123.06    5.17
   3  -1   6  117.37    5.65
   3   1  -6  125.15    4.90
  -3   1   6  117.03    5.17
   3   1  -6  119.18    5.40
   3   1  -6  124.01    4.58
  -3  -1  -6  119.78    4.95
  -3   1   6  125.52    5.70
  -3   1   6  124.64    6.16
  -3   1   6  123.78    5.86
  -3   1   6  128.45    4.91
   3   1  -6  122.61    2.75
   3  -1   6  123.02    5.36
  -3  -1  -5  200.90    6.35
  -3   1   5  195.25    5.22
  -3  -1  -5  211.49    6.59
   3  -1   5  206.50    7.34
   3   1  -5  213.26    6.33
  -3  -1  -5  179.03    6.52
  -3   1   5  207.25    5.07
  -3   1   5  217.39    6.95
  -3   1   5  187.48    7.08
  -3  -1  -5  206.37    6.21
   3   1  -5  221.94    7.72
   3   1  -5  207.98    7.09
   3   1  -5  213.79    6.11
  -3   1   5  206.90    7.67
   3  -1   5  217.14    7.12
   3   1  -5  206.43    4.59
  -3   1   5  201.74    4.47
  -3   1   5  221.92    6.34
  -3  -1  -4  876.18   17.90
  -3  -1  -4  919.42   18.57
   3  -1   4  877.80   19.17
   3   1  -4  909.00   17.84
   3   1  -4  886.58   17.61
   3   1  -4  877.59   18.89
  -3   1   4  888.46   19.64
  -3  -1  -4  908.77   17.31
   3   1  -4  883.99   19.11
  -3   1   4  887.48   18.64
  -3   1   4  904.41   17.87
   3  -1   4  911.74   19.06
  -3   1   4  878.83   16.29
   3   1  -4  898.46   16.30
   3  -1   4  861.51   18.16
  -3  -1  -3  138.16    4.76
  -3  -1  -3  123.68    4.18
   3   1  -3  138.40    4.25
   3  -1   3  118.63    4.76
  -3   1   3  125.11    4.67
   3   1  -3  122.46    4.79
  -3   1   3  139.50    5.10
  -3  -1  -3  130.29    3.49
   3   1  -3  125.79    4.73
   3   1  -3  129.24    4.26
  -3   1   3  129.96    4.28
   3  -1   3  127.56    4.51
  -3  -1  -3  128.30    4.18
  -3   1   3  132.15    3.80
   3   1  -3  128.66    3.67
   3  -1   3  132.43    4.95
   3  -1   2   76.77    3.32
   3   1  -2   75.04    2.83
  -3   1   2   70.18    3.12
  -3   1   2   69.06    2.76
   3   1  -2   69.81    2.63
  -3  -1  -2   68.72    2.81
  -3   1   2   74.14    2.96
   3  -1   2   70.10    3.35
  -3   1   1  654.46   12.96
   3  -1   1  653.55   14.08
  -3   1   1  644.30   13.36
  -3  -1  -1  643.88   13.06
   3   1  -1  672.50   13.16
  -3   1   1  641.30   13.24
  -3  -1   0   74.13    2.99
   3  -1   0   76.60    3.25
  -3   1   0   79.34    2.43
  -3   1   0   74.37    3.16
   3  -1   0   77.57    3.24
  -3  -1   0   76.60    2.94
  -3   1   0   76.86    3.06
   3   1   0   73.98    3.04
   3   1   0   77.02    2.90
  -3  -1   1  642.01   13.08
   3  -1  -1  654.91   14.14
   3  -1  -1  676.92   14.07
   3  -1  -1  669.87   13.30
   3  -1  -1  669.29   13.49
  -3  -1   1  658.36   13.33
  -3   1  -1  627.94   13.47
   3   1   1  638.11   13.07
   3   1   1  656.00   13.73
  -3  -1   2   72.50    2.67
  -3   1  -2   68.70    3.55
   3   1   2   68.33    1.96
   3  -1  -2   72.70    3.06
   3  -1  -2   73.34    3.33
   3  -1  -2   74.22    3.61
   3  -1  -2   77.47    2.99
  -3   1  -2   67.59    3.06
  -3  -1   2   71.21    2.98
   3   1   2   67.34    3.16
   3  -1  -2   71.32    2.78
   3   1   2   72.16    2.83
  -3  -1   3  130.29    4.31
  -3   1  -3  126.68    3.19
  -3  -1   3  125.79    3.61
   3  -1  -3  133.63    3.37
  -3   1  -3  128.85    5.13
   3  -1  -3  128.15    5.18
   3  -1  -3  127.07    4.81
   3  -1  -3  135.24    4.87
   3   1   3  121.57    3.56
   3  -1  -3  138.96    4.43
  -3  -1   3  141.31    4.69
   3   1   3  130.68    4.80
   3   1   3  127.64    4.17
  -3   1  -3  133.86    4.88
  -3  -1   4  879.59   17.75
  -3  -1   4  859.89   16.25
  -3   1  -4  881.49   16.38
  -3   1  -4  866.56   19.29
   3  -1  -4  921.37   16.57
  -3  -1   4  920.94   17.67
   3  -1  -4  899.52   18.91
   3  -1  -4  897.54   19.59
   3  -1  -4  927.65   19.46
   3  -1  -4  931.80   18.03
  -3   1  -4  891.63   18.95
  -3  -1   4  929.50   18.40
   3   1   4  900.55   18.85
   3   1   4  911.44   17.83
   3   1   5  211.22    6.14
  -3  -1   5  203.50    6.02
  -3   1  -5  196.32    5.22
  -3  -1   5  225.76    6.28
  -3   1  -5  205.42    7.13
   3  -1  -5  202.82    5.36
   3  -1  -5  207.20    7.41
  -3  -1   5  203.09    5.94
   3  -1  -5  213.77    7.53
   3  -1  -5  211.65    6.88
  -3   1  -5  222.65    7.00
  -3  -1   5  216.69    6.65
   3  -1  -5  223.85    6.44
   3   1   5  204.17    6.11
   3   1   5  202.97    6.81
  -3  -1   6  117.76    4.45
   3   1   6  118.64    4.61
  -3  -1   6  132.64    4.75
  -3   1  -6  117.60    5.28
   3   1   6  114.18    5.38
   3  -1  -6  123.58    4.14
  -3  -1   6  113.81    4.33
   3  -1  -6  120.75    5.66
  -3   1  -6  122.72    5.18
   3  -1  -6  113.41    5.04
  -3   1  -6  119.70    5.07
   3   1   6  124.31    4.60
   3   1   6  117.30    5.11
  -3  -1   6  129.22    5.05
  -3  -1   7   77.38    3.63
   3   1   7   72.68    3.78
  -3  -1   7   77.18    3.77
   3  -1  -7   78.02    3.40
  -3   1  -7   77.92    4.35
   3   1   7   77.77    4.61
   3  -1  -7   76.13    4.65
  -3   1  -7   72.45    4.24
   3  -1  -7   75.98    4.24
  -3  -1   7   75.61    4.21
  -3  -1   7   79.80    3.72
   3   1   7   76.52    3.71
  -3  -1   7   76.91    4.05
   3   1   7   83.89    4.33
   3   1   8  151.79    6.05
  -3  -1   8  160.72    5.73
   3  -1  -8  155.78    5.53
  -3  -1   8  167.10    6.20
  -3   1  -8  158.24    6.54
   3   1   8  154.93    7.13
  -3  -1   8  157.03    7.32
  -3  -1   8  158.46    6.55
  -3   1  -8  157.03    7.04
  -3  -1   8  155.06    5.81
   3  -1  -8  162.45    6.67
   3  -1  -8  164.81    7.72
   3   1   8  164.88    6.52
  -3  -1   8  166.88    6.43
  -3  -1   9  159.61    5.84
  -3  -1   9  161.51    6.37
   3  -1  -9  148.92    5.73
  -3   1  -9  147.73    6.42
   3   1   9  156.48    7.45
   3  -1  -9  148.30    6.64
  -3   1  -9  155.16    6.88
  -3  -1   9  152.73    6.67
  -3  -1   9  145.97    5.91
  -3   1  -9  141.08    7.07
   3  -1  -9  157.31    7.94
   3   1   9  161.29    6.64
  -3  -1   9  160.50    6.51
  -3   1  -9  164.65    6.49
  -3   1 -10   15.57    1.97
   3   1  10   14.09    2.07
  -3   1 -10   17.00    2.17
  -3  -1  10   14.68    1.91
  -3  -1  10   13.95    2.01
   3   1  10   10.31    2.18
  -3  -1  10   14.30    2.29
  -3   1 -10   16.73    2.57
  -3   1 -10   13.57    2.48
   3  -1 -10   15.75    2.30
   3  -1 -10   20.62    3.15
   3   1  10   14.57    2.06
  -3  -1  10   15.33    2.06
  -3  -1  10   18.02    2.29
   3   1  11  146.52    6.89
  -3   1 -11  136.78    6.18
  -3  -1  11  147.56    6.70
   3  -1 -11  138.34    6.12
  -3  -1  11  139.54    5.83
   3   1  11  144.44    7.75
  -3   1 -11  144.45    6.57
  -3   1 -11  147.21    7.46
  -3  -1  11  140.36    6.93
  -3   1 -11  145.98    7.94
  -3  -1  11  141.28    6.32
   3  -1 -11  154.42    8.75
   3   1  11  148.13    6.70
  -3  -1  11  146.46    6.82
  -3   1 -12  150.50    6.63
  -3  -1  12  170.25    7.54
  -3   1 -12  156.62    7.07
   3   1  12  162.69    8.66
   3  -1 -12  157.95    6.86
  -3  -1  12  155.72    6.36
  -3   1 -12  166.80    8.49
  -3  -1  12  149.85    6.83
  -3   1 -12  150.22    8.44
  -3  -1  12  159.51    7.64
   3  -1 -12  163.56    9.45
  -3  -1  12  164.45    7.53
   3   1  12  150.99    6.99
  -3  -1  13   16.96    2.75
   3   1  13   11.88    2.53
  -3   1 -13   14.69    2.32
  -3  -1  13   20.61    2.99
  -3   1 -13   17.38    3.07
  -3   1 -13   10.54    2.78
   3  -1 -13   14.40    3.06
   3   1  13   14.38    2.23
  -3  -1  13   12.41    2.21
  -3   1 -14   57.23    4.22
   3   1  14   53.44    5.39
  -3  -1  14   57.70    4.67
   3   1  14   59.47    4.89
  -3   1 -14   54.75    5.68
   3  -1 -14   57.80    6.19
  -3  -1  14   57.03    4.78
  -3   1 -15   65.72    4.60
  -3  -1  15   74.55    5.46
   3   1  15   65.45    6.25
   3   1  15   72.45    5.57
  -3   1 -15   70.74    6.78
   3  -1 -15   64.49    6.83
  -3  -1  15   68.97    5.49
   3   1  16    3.94    2.74
  -3  -1  16    1.39    1.71
  -3   1 -16    4.02    2.68
   3  -1 -16   -0.79    1.97
  -3  -1  16   -0.71    1.83
   3   1  17   -3.09    2.37
  -3   1 -17   -2.96    2.90
  -3  -1  17   -0.84    2.04
   3  -2  17    1.96    2.32
  -3  -2 -17   -0.90    2.36
  -3   2  17    4.42    3.14
   3  -2  16    4.52    2.49
  -3  -2 -16    8.26    3.04
   3   2 -16    5.76    2.91
  -3  -2 -16    7.26    2.70
  -3   2  16    5.31    2.55
  -3   2  16    3.57    1.94
   3  -2  15   11.76    3.34
  -3  -2 -15   16.47    3.41
   3   2 -15   12.52    3.79
  -3   2  15    6.84    2.73
  -3  -2 -15    7.16    2.66
  -3   2  15   15.96    2.56
  -3   2  14   37.66    3.36
   3  -2  14   38.93    4.89
  -3  -2 -14   40.21    4.81
   3   2 -14   31.91    4.81
  -3   2  14   38.31    4.75
  -3  -2 -14   35.62    4.47
  -3   2  14   40.51    3.66
  -3   2  13    2.34    1.12
   3  -2  13    2.93    1.88
  -3  -2 -13    3.07    1.02
  -3  -2 -13    3.49    1.69
   3  -2  13    3.54    1.21
   3   2 -13    3.57    2.25
  -3   2  13   -1.19    1.97
  -3  -2 -13    1.41    1.42
  -3   2  13    3.10    1.12
  -3  -2 -12   79.85    4.62
  -3   2  12   76.57    4.25
  -3  -2 -12   73.39    4.01
   3  -2  12   77.68    6.31
   3  -2  12   74.11    3.90
   3   2 -12   70.75    6.52
  -3  -2 -12   78.69    5.87
  -3  -2 -12   71.00    5.90
  -3   2  12   70.34    5.77
  -3   2  12   76.77    4.64
   3  -2  11   59.04    3.62
  -3  -2 -11   60.47    3.84
  -3  -2 -11   60.10    3.62
  -3   2  11   59.71    3.48
   3  -2  11   58.04    5.18
   3  -2  11   55.91    3.22
  -3  -2 -11   63.53    5.18
   3   2 -11   62.68    5.77
  -3   2  11   65.37    5.25
  -3  -2 -11   55.76    4.72
  -3   2  11   58.05    3.84
   3  -2  10   41.74    2.77
  -3  -2 -10   45.11    3.21
   3  -2  10   41.07    4.21
   3   2 -10   40.59    3.72
  -3   2  10   44.04    2.78
  -3  -2 -10   39.73    2.92
  -3   2  10   39.06    1.46
   3  -2  10   36.34    3.65
  -3   2  10   39.70    4.01
   3   2 -10   40.48    4.46
  -3  -2 -10   41.38    3.79
  -3  -2 -10   42.18    4.06
  -3   2  10   42.91    3.12
   3  -2   9   92.41    3.89
  -3  -2  -9   83.31    5.11
  -3  -2  -9   88.62    4.52
   3  -2   9   83.78    5.64
  -3   2   9   85.49    3.70
  -3   2   9   84.93    2.61
   3  -2   9   86.88    5.43
  -3  -2  -9   90.52    4.44
   3   2  -9   89.02    5.14
   3   2  -9   85.37    4.87
  -3   2   9   89.18    5.39
  -3  -2  -9   91.23    5.29
   3   2  -9   83.61    6.09
  -3   2   9   84.02    5.54
  -3   2   9   91.06    4.52
   3   2  -8   51.57    3.07
   3  -2   8   49.80    2.57
  -3   2   8   48.72    1.93
  -3  -2  -8   49.17    3.71
  -3   2   8   47.40    2.46
  -3  -2  -8   52.62    3.30
   3  -2   8   45.93    3.80
   3   2  -8   48.39    3.60
   3  -2   8   49.56    4.14
   3   2  -8   50.43    3.59
   3   2  -8   45.39    2.67
  -3   2   8   51.47    4.11
   3   2  -8   48.22    4.31
  -3  -2  -8   48.85    3.61
  -3   2   8   49.84    3.80
  -3   2   8   53.50    3.20
   3  -2   7  162.68    4.56
   3   2  -7  167.00    3.84
  -3   2   7  156.19    4.14
  -3   2   7  152.59    3.40
  -3  -2  -7  160.33    6.59
  -3   2   7  159.42    4.50
   3  -2   7  163.21    7.25
  -3  -2  -7  155.52    5.98
   3  -2   7  164.93    7.07
  -3   2   7  152.40    7.06
   3   2  -7  162.74    6.44
  -3   2   7  159.66    6.86
   3   2  -7  161.15    7.59
  -3   2   7  160.80    7.69
   3   2  -7  166.92    5.22
  -3  -2  -7  165.17    6.37
  -3   2   7  162.69    7.26
  -3   2   7  159.43    3.55
  -3   2   7  159.72    5.63
  -3   2   6  248.99    5.85
   3  -2   6  262.25    5.71
   3   2  -6  260.73    5.75
  -3  -2  -6  259.93    8.38
   3  -2   6  251.59    8.91
   3   2  -6  232.05    7.78
  -3   2   6  262.15    5.83
   3  -2   6  255.11    8.90
  -3   2   6  269.71    9.27
  -3   2   6  249.95    8.56
  -3  -2  -6  263.50    7.85
  -3   2   6  273.16    9.72
   3   2  -6  263.47    6.81
   3   2  -6  264.46    8.28
  -3   2   6  255.16    9.02
  -3   2   6  252.27    5.74
  -3   2   6  270.94    7.37
  -3  -2  -5  815.22   18.06
  -3  -2  -5  838.18   17.63
   3   2  -5  838.71   15.44
   3  -2   5  816.63   19.03
   3   2  -5  848.21   17.79
   3  -2   5  815.73   18.86
  -3   2   5  774.62   18.72
  -3   2   5  840.59   19.57
   3   2  -5  826.98   18.07
  -3   2   5  796.49   18.44
  -3  -2  -5  804.71   16.88
   3   2  -5  836.65   16.21
  -3   2   5  853.45   16.90
  -3   2   5  809.77   15.60
  -3  -2  -4  302.06    8.57
   3   2  -4  317.62    7.11
  -3  -2  -4  315.41    8.49
   3   2  -4  318.70    8.42
   3  -2   4  299.66    9.15
  -3   2   4  313.32    9.23
   3   2  -4  317.72    7.37
  -3   2   4  315.16    9.48
   3   2  -4  305.48    8.64
  -3   2   4  316.96    9.09
  -3   2   4  327.38    7.85
  -3   2   4  300.68    7.25
   3   2  -3   28.27    1.64
  -3  -2  -3   19.48    1.77
   3   2  -3   27.45    1.95
   3  -2   3   22.87    2.08
  -3   2   3   23.12    2.03
  -3   2   3   24.95    1.66
  -3  -2  -3   28.63    1.74
  -3   2   3   28.59    1.82
   3   2  -2  284.34    6.91
   3  -2   2  281.24    7.73
   3   2  -2  304.47    7.42
  -3   2   2  282.09    7.63
   3  -2   2  284.83    6.98
  -3   2   2  278.96    7.04
  -3   2   2  269.76    7.14
  -3  -2  -2  281.92    6.76
   3   2  -1  646.70   13.20
   3  -2   1  655.86   13.47
  -3   2   1  610.54   13.78
   3  -2   1  639.47   13.43
  -3   2   1  682.80   14.27
  -3   2   1  646.83   13.19
   3   2  -1  621.05   13.23
  -3  -2  -1  641.08   12.79
  -3   2   1  617.20   13.55
  -3   2   1  633.94   13.22
  -3  -2   0 1429.58   27.35
   3   2   0 1492.11   27.50
   3  -2   0 1498.91   26.77
  -3   2   0 1468.09   28.28
   3  -2   0 1463.59   27.78
  -3   2   0 1523.97   27.74
   3  -2   0 1451.87   28.02
  -3  -2   0 1493.11   26.88
   3   2   0 1498.06   27.05
  -3   2   0 1461.12   27.87
   3  -2   0 1525.19   27.34
  -3   2   0 1475.45   27.32
  -3  -2   1  640.37   13.21
   3   2   1  639.27   13.73
  -3   2  -1  636.57   14.44
   3  -2  -1  640.55   14.27
   3  -2  -1  647.52   14.25
   3   2   1  612.81   12.80
  -3  -2   1  671.40   13.36
  -3   2  -1  652.24   13.69
   3  -2  -1  659.41   13.20
  -3  -2   2  274.14    7.39
   3   2   2  284.15    7.68
  -3  -2   2  287.94    6.93
  -3   2  -2  292.44    8.38
   3  -2  -2  279.65    8.22
   3  -2  -2  289.18    8.11
   3   2   2  271.44    6.11
  -3  -2   2  300.76    7.57
   3   2   2  273.74    6.66
   3  -2  -2  284.57    6.97
  -3  -2   3   24.04    1.50
  -3  -2   3   24.14    1.86
   3  -2  -3   25.44    0.94
  -3   2  -3   26.99    2.36
   3  -2  -3   23.05    2.11
   3  -2  -3   23.67    2.25
   3   2   3   25.57    1.56
   3  -2  -3   27.05    2.11
   3  -2  -3   27.79    1.74
   3   2   3   24.87    1.58
  -3  -2   3   22.14    1.82
   3   2   3   24.75    1.99
  -3  -2   4  306.46    8.25
  -3   2  -4  310.69    9.26
   3  -2  -4  318.06    6.19
  -3  -2   4  327.64    8.27
   3  -2  -4  309.40    9.49
   3   2   4  303.14    7.94
   3  -2  -4  334.40    9.31
   3  -2  -4  313.44    9.09
   3  -2  -4  316.09    7.89
   3   2   4  312.56    7.56
  -3  -2   4  324.95    8.59
   3   2   4  323.01    8.86
  -3   2  -4  312.54    9.08
  -3  -2   5  799.87   17.34
   3   2   5  834.04   17.60
  -3  -2   5  869.75   17.58
  -3   2  -5  807.28   18.69
   3  -2  -5  820.38   15.05
   3  -2  -5  802.35   19.29
   3   2   5  818.31   17.61
   3  -2  -5  806.37   18.45
  -3  -2   5  836.56   17.86
   3   2   5  825.19   16.59
   3  -2  -5  850.41   17.02
  -3   2  -5  865.31   18.54
   3   2   5  840.57   18.13
   3   2   6  266.27    7.96
  -3  -2   6  252.59    7.67
  -3  -2   6  263.62    7.84
   3  -2  -6  263.63    6.08
  -3   2  -6  249.45    8.54
   3   2   6  253.87    8.17
   3  -2  -6  252.34    8.45
  -3  -2   6  255.18    8.01
   3   2   6  249.75    8.07
   3   2   6  244.32    6.94
  -3  -2   7  162.85    6.00
  -3  -2   7  163.18    6.12
  -3   2  -7  163.62    6.75
   3   2   7  157.30    6.70
   3  -2  -7  164.77    4.77
  -3   2  -7  167.53    6.00
  -3  -2   7  151.39    4.97
   3   2   7  165.70    6.69
   3  -2  -7  160.49    6.70
  -3  -2   7  167.61    6.36
   3   2   7  156.98    6.33
   3   2   7  161.14    5.45
  -3  -2   8   49.59    3.32
   3   2   8   48.37    3.80
  -3  -2   8   48.83    3.33
   3  -2  -8   51.55    2.65
  -3   2  -8   43.51    3.48
  -3  -2   8   42.49    2.58
   3  -2  -8   43.23    3.92
   3  -2  -8   50.17    3.82
   3   2   8   48.79    2.95
  -3  -2   8   48.79    3.50
   3   2   8   47.12    3.32
   3   2   9   86.24    4.95
  -3  -2   9   81.33    4.43
  -3  -2   9   90.80    4.94
   3  -2  -9   85.14    3.80
  -3   2  -9   83.95    4.99
   3   2   9   82.54    5.30
  -3   2  -9   87.26    5.55
   3  -2  -9   81.25    5.66
   3  -2  -9   91.83    5.35
  -3  -2   9   82.93    3.89
   3   2   9   86.85    4.17
   3   2   9   88.02    4.74
  -3   2  -9   87.61    4.74
  -3  -2   9   89.12    4.97
   3   2  10   40.76    3.62
  -3  -2  10   47.17    3.42
  -3  -2  10   46.46    3.64
  -3   2 -10   45.83    3.73
   3   2  10   41.84    3.96
   3  -2 -10   43.52    3.90
   3  -2 -10   51.93    4.79
  -3   2 -10   38.47    3.94
  -3   2 -10   48.39    3.84
  -3  -2  10   43.14    2.92
  -3   2 -10   43.09    3.43
  -3  -2  10   39.58    3.47
   3   2  10   45.89    3.49
   3   2  10   41.74    3.07
  -3  -2  11   58.30    4.32
  -3  -2  11   54.88    3.86
   3   2  11   55.95    4.81
  -3   2 -11   59.10    4.26
  -3  -2  11   54.52    3.49
   3  -2 -11   55.09    5.31
  -3   2 -11   55.98    5.05
  -3   2 -11   64.32    4.79
  -3   2 -11   58.63    4.06
  -3  -2  11   59.48    4.42
   3   2  11   54.71    4.01
  -3   2 -12   74.49    4.97
  -3  -2  12   78.56    5.21
  -3  -2  12   73.32    4.64
   3   2  12   72.32    5.67
  -3  -2  12   75.35    4.34
  -3   2 -12   72.40    5.38
  -3   2 -12   75.07    6.07
   3  -2 -12   67.83    6.11
   3   2  12   74.16    4.79
  -3  -2  12   75.03    5.29
  -3   2 -12   77.93    4.82
  -3   2 -13    2.63    1.43
  -3  -2  13    2.48    1.63
   3   2  13    0.28    1.77
  -3   2 -13    1.91    1.87
   3  -2 -13    3.51    2.02
   3   2  13    4.28    1.48
  -3  -2  13    2.14    1.60
  -3   2 -14   32.45    3.42
  -3  -2  14   37.15    3.97
   3   2  14   36.38    4.63
  -3   2 -14   34.12    4.60
   3  -2 -14   36.37    5.12
   3   2  14   34.84    3.47
  -3  -2  14   31.25    3.70
   3   2  15   11.32    2.93
  -3  -2  15   10.35    2.45
  -3   2 -15   16.20    2.64
   3   2  15   10.77    2.65
  -3   2 -15   20.33    4.17
   3  -2 -15    9.76    3.14
  -3  -2  15   13.25    2.94
  -3  -2  16    9.58    2.70
   3   2  16   14.70    3.73
  -3   2 -16    7.25    3.28
   3  -2 -16    6.62    2.63
  -3  -2  16    6.75    2.49
   3   2  17    4.25    2.57
  -3   2 -17    4.42    2.96
  -3  -2  17    2.22    1.83
  -3  -3 -17   29.57    4.76
  -3   3  17   31.89    5.10
   3  -3  16    1.91    2.06
  -3  -3 -16    4.92    2.83
  -3  -3 -16    6.34    2.79
   3   3 -16    8.59    2.74
  -3   3  16    5.33    3.07
   3  -3  15   10.21    3.22
  -3  -3 -15    6.66    2.76
  -3  -3 -15    9.10    2.71
   3   3 -15    8.96    3.07
  -3   3  15    4.88    2.93
  -3   3  15    4.01    1.59
   3  -3  14   43.68    5.22
  -3  -3 -14   39.44    4.95
  -3  -3 -14   44.17    4.95
   3   3 -14   47.26    5.98
  -3   3  14   38.96    4.86
  -3   3  14   41.77    3.59
   3  -3  13    1.81    1.95
  -3  -3 -13    2.92    1.01
  -3   3  13    3.72    1.27
  -3  -3 -13    0.16    1.45
  -3  -3 -13    1.68    1.60
   3   3 -13    2.26    2.25
  -3   3  13    1.86    2.02
  -3   3  13    2.26    1.27
   3   3 -12   46.23    3.53
   3  -3  12   49.51    3.27
  -3  -3 -12   51.80    3.14
   3  -3  12   54.02    5.40
  -3   3  12   52.11    3.23
  -3  -3 -12   51.76    5.14
   3  -3  12   51.91    2.47
  -3   3  12   47.13    4.94
  -3  -3 -12   57.48    4.99
   3   3 -12   47.62    5.59
  -3   3  12   54.38    3.75
   3   3 -11    6.08    1.45
   3  -3  11    6.94    1.28
  -3  -3 -11    6.21    1.50
  -3  -3 -11    7.76    1.39
   3  -3  11    6.27    2.17
  -3   3  11    7.47    1.25
  -3  -3 -11    6.17    1.90
  -3  -3 -11    7.86    2.26
   3  -3  11    6.84    1.00
   3   3 -11   11.12    2.96
  -3   3  11    3.17    1.89
  -3   3  11    4.64    1.22
   3  -3  10   49.11    2.89
   3   3 -10   45.12    3.34
   3   3 -10   46.21    1.46
  -3  -3 -10   44.94    3.39
  -3  -3 -10   46.05    4.19
  -3   3  10   47.42    2.65
  -3  -3 -10   50.26    3.18
   3  -3  10   41.36    4.33
   3   3 -10   42.78    3.55
   3  -3  10   46.17    2.20
  -3   3  10   45.52    4.51
  -3  -3 -10   45.52    4.00
   3   3 -10   53.41    5.33
  -3  -3 -10   48.08    4.43
  -3   3  10   41.56    2.96
   3   3 -10   45.49    1.52
   3  -3   9   66.10    3.00
   3   3  -9   62.57    3.81
   3   3  -9   69.15    2.31
  -3  -3  -9   68.13    4.00
  -3  -3  -9   68.40    4.91
   3  -3   9   57.77    4.70
   3   3  -9   65.47    4.66
  -3   3   9   64.60    2.84
  -3  -3  -9   65.94    3.69
   3  -3   9   57.98    4.79
   3   3  -9   67.46    5.48
   3   3  -9   62.98    4.05
  -3   3   9   61.30    5.02
  -3  -3  -9   67.53    4.56
  -3   3   9   64.38    1.93
  -3   3   9   63.28    1.81
  -3   3   9   64.21    3.53
   3  -3   8   18.02    1.37
   3   3  -8   21.92    1.35
  -3  -3  -8   22.29    2.78
  -3  -3  -8   22.27    2.22
  -3   3   8   19.24    1.11
   3   3  -8   16.94    1.99
  -3   3   8   17.43    1.29
  -3  -3  -8   18.93    2.03
   3  -3   8   18.78    2.58
   3   3  -8   19.22    2.46
   3  -3   8   18.66    2.78
  -3  -3  -8   16.94    2.22
   3   3  -8   17.89    2.18
  -3   3   8   19.65    2.89
  -3   3   8   18.32    1.83
  -3   3   8   22.68    2.78
   3  -3   7  356.08    7.25
   3   3  -7  347.71    9.77
  -3   3   7  337.05    6.82
   3   3  -7  358.71    7.83
  -3  -3  -7  337.55   10.99
  -3   3   7  347.74    7.12
   3  -3   7  346.25   11.55
   3   3  -7  344.51   10.71
  -3   3   7  342.59    7.05
   3  -3   7  345.70   11.39
   3   3  -7  347.35    7.85
  -3   3   7  356.88   11.67
  -3   3   7  343.01   11.22
  -3   3   7  341.44   11.66
   3   3  -7  342.62   10.11
  -3   3   7  352.86   12.21
  -3  -3  -7  348.33   10.21
  -3   3   7  363.59    9.13
  -3  -3  -6   35.95    3.07
   3   3  -6   40.81    2.80
   3   3  -6   37.92    2.00
   3  -3   6   40.66    3.42
  -3   3   6   37.73    1.84
   3  -3   6   36.76    3.33
  -3   3   6   35.17    3.32
   3   3  -6   38.09    1.87
  -3   3   6   39.93    3.60
   3   3  -6   35.77    2.75
  -3   3   6   38.64    3.34
  -3   3   6   40.02    2.43
  -3  -3  -5   34.12    2.83
   3   3  -5   33.81    2.51
   3   3  -5   34.03    1.92
   3  -3   5   34.94    3.00
  -3   3   5   35.10    1.91
   3  -3   5   32.46    2.99
  -3   3   5   32.14    2.89
  -3   3   5   30.46    2.83
   3  -3   5   32.76    1.60
  -3   3   5   32.95    3.05
   3   3  -5   30.54    2.43
   3   3  -5   33.37    1.67
  -3   3   5   38.95    2.25
   3   3  -4  190.84    6.24
  -3  -3  -4  190.53    6.76
  -3  -3  -4  180.80    6.16
   3   3  -4  188.29    5.34
  -3   3   4  192.77    5.42
   3  -3   4  194.52    7.02
   3   3  -4  191.20    6.44
  -3   3   4  191.38    6.87
   3  -3   4  185.74    4.86
  -3   3   4  192.81    7.16
   3   3  -4  183.32    4.78
  -3  -3  -4  190.84    5.15
  -3   3   4  189.94    5.49
  -3  -3  -3 1101.35   22.77
   3   3  -3 1139.89   21.28
  -3   3   3 1127.87   23.57
  -3   3   3 1113.54   21.55
   3  -3   3 1125.32   22.93
  -3   3   3 1086.03   22.78
   3  -3   3 1109.75   20.87
  -3   3   3 1136.00   23.17
  -3  -3  -3 1118.76   20.64
  -3   3   3 1108.68   21.28
  -3  -3  -2  213.08    6.68
   3   3  -2  211.85    5.96
  -3   3   2  213.56    6.89
  -3   3   2  211.24    6.26
   3  -3   2  198.65    6.40
   3  -3   2  206.33    5.80
  -3   3   2  213.14    6.35
  -3   3   2  223.17    6.71
  -3   3   2  209.50    5.88
  -3  -3  -2  209.69    5.41
   3   3  -1   26.19    1.88
  -3   3   1   28.78    2.09
   3  -3   1   26.39    1.89
  -3   3   1   27.72    2.11
   3  -3   1   26.97    1.91
  -3   3   1   31.01    2.31
   3  -3   1   26.97    2.12
   3  -3   1   29.42    2.03
  -3   3   1   26.73    1.85
   3   3  -1   28.24    1.88
  -3  -3  -1   28.21    1.70
   3   3   0  125.76    4.53
  -3  -3   0  125.26    4.54
  -3   3   0  123.09    4.19
  -3   3   0  136.57    5.05
   3  -3   0  129.13    4.06
   3  -3   0  132.27    5.10
   3  -3   0  130.25    4.82
  -3   3   0  134.20    4.76
   3  -3   0  129.82    5.03
   3   3   0  129.99    4.22
   3  -3   0  131.79    4.48
  -3   3   0  136.67    4.65
  -3  -3   0  128.48    4.19
   3   3   1   25.56    1.96
  -3  -3   1   26.20    1.89
  -3   3  -1   27.55    1.54
  -3   3  -1   27.51    2.26
  -3   3  -1   27.28    1.90
   3  -3  -1   29.05    1.47
   3  -3  -1   28.59    2.29
  -3   3  -1   27.97    1.92
   3  -3  -1   28.00    2.33
   3   3   1   29.85    1.78
  -3  -3   1   26.42    1.86
   3  -3  -1   28.58    1.85
  -3   3  -2  203.68    4.45
   3   3   2  198.38    6.38
  -3  -3   2  197.05    5.88
  -3   3  -2  217.71    7.16
  -3   3  -2  205.72    6.39
   3  -3  -2  209.14    4.35
   3  -3  -2  210.61    7.03
   3  -3  -2  212.52    7.03
   3  -3  -2  213.83    5.73
   3   3   2  206.80    5.39
  -3  -3   2  210.42    6.14
   3   3   3 1139.25   22.59
  -3   3  -3 1102.70   22.86
  -3   3  -3 1117.15   23.48
   3  -3  -3 1103.00   23.22
   3  -3  -3 1086.33   23.48
   3   3   3 1092.73   21.18
   3  -3  -3 1135.21   21.13
   3   3   3 1108.53   20.56
  -3  -3   3 1143.58   22.22
   3   3   4  195.77    6.52
  -3  -3   4  174.24    6.16
  -3   3  -4  197.17    7.12
  -3  -3   4  191.81    6.21
   3  -3  -4  193.10    7.31
   3   3   4  183.89    5.84
   3  -3  -4  183.07    6.91
   3   3   4  178.63    4.95
  -3  -3   4  184.66    6.26
   3  -3  -4  202.48    5.65
   3   3   5   35.84    2.70
   3   3   5   31.98    2.53
  -3  -3   5   30.72    2.46
  -3  -3   5   33.15    2.56
  -3   3  -5   37.93    3.10
  -3   3  -5   31.91    1.90
   3   3   5   33.39    2.49
   3  -3  -5   32.81    2.92
   3  -3  -5   34.88    2.14
  -3  -3   5   40.09    2.80
   3   3   5   31.19    1.85
  -3  -3   6   37.61    2.86
  -3  -3   6   36.66    2.83
  -3   3  -6   40.34    3.28
   3   3   6   37.77    2.95
   3  -3  -6   40.30    3.31
  -3   3  -6   38.79    2.34
   3  -3  -6   41.00    2.45
   3   3   6   40.31    2.20
   3   3   6   40.03    2.96
  -3  -3   6   38.95    3.00
   3   3   7  350.60   10.57
  -3  -3   7  357.39   10.35
  -3  -3   7  378.20   10.55
  -3   3  -7  335.51   10.78
  -3   3  -7  358.79    9.39
   3  -3  -7  338.74   11.02
   3   3   7  313.32   10.56
   3  -3  -7  367.94   11.75
  -3   3  -7  352.93   10.76
   3   3   7  361.06   10.48
   3   3   7  344.25    8.63
  -3  -3   7  347.83   10.46
  -3  -3   8   23.68    2.46
   3   3   8   17.39    2.15
   3   3   8   18.08    2.33
  -3  -3   8   21.10    2.37
  -3   3  -8   19.14    2.50
   3   3   8   20.72    2.54
   3  -3  -8   20.29    2.90
  -3   3  -8   23.77    2.22
   3  -3  -8   14.17    2.31
   3   3   8   20.94    2.68
  -3   3  -8   24.88    2.53
  -3  -3   8   19.85    2.33
   3   3   8   18.52    1.70
   3   3   9   64.67    4.54
  -3  -3   9   68.78    4.31
  -3  -3   9   74.77    4.58
   3   3   9   65.79    4.65
  -3   3  -9   64.77    4.53
   3  -3  -9   69.11    4.91
   3   3   9   66.77    4.85
   3  -3  -9   70.01    5.30
  -3   3  -9   67.74    4.31
   3   3   9   70.20    4.38
   3   3   9   63.83    3.37
  -3  -3   9   67.75    4.43
  -3  -3  10   43.14    3.63
   3   3  10   47.88    4.23
  -3  -3  10   52.09    4.14
  -3   3 -10   45.10    3.85
   3  -3 -10   47.74    4.24
  -3   3 -10   45.59    3.59
   3  -3 -10   48.93    4.76
  -3  -3  10   50.08    4.04
   3   3  10   54.48    3.87
  -3   3 -10   50.42    3.80
   3   3  10   46.63    3.03
  -3   3 -11    3.55    1.41
  -3  -3  11    6.32    1.65
  -3  -3  11    4.49    1.68
   3   3  11    5.69    1.74
  -3   3 -11    3.19    1.34
   3  -3 -11    4.07    1.81
  -3   3 -11    5.27    2.11
   3  -3 -11    4.86    2.08
   3   3  11    5.26    1.51
  -3  -3  11    5.92    1.80
  -3  -3  11    7.76    1.28
   3   3  11    5.64    1.38
  -3   3 -12   44.08    4.05
  -3  -3  12   52.06    4.43
   3   3  12   46.95    4.50
   3  -3 -12   43.09    4.93
  -3   3 -12   50.05    5.05
   3   3  12   49.26    3.51
   3   3  12   51.60    4.05
  -3  -3  12   50.94    4.48
  -3  -3  13    4.41    1.75
   3   3  13    0.85    1.65
  -3   3 -13    3.99    1.65
   3  -3 -13    4.53    2.42
  -3   3 -13    2.13    2.17
  -3  -3  13    6.22    1.99
   3   3  13    2.33    1.49
  -3   3 -14   38.51    4.04
  -3  -3  14   41.80    4.41
   3   3  14   40.64    4.69
   3  -3 -14   41.93    5.37
  -3   3 -14   44.20    5.24
  -3  -3  14   39.61    4.38
   3   3  14   43.71    3.89
   3   3  15    8.07    2.99
  -3   3 -15    6.56    2.00
  -3  -3  15    3.29    1.89
   3  -3 -15    8.51    3.53
  -3   3 -15    8.02    3.21
  -3  -3  15    9.80    2.78
  -3  -3  16    1.15    2.16
   3   3  16    4.97    2.57
   3  -3 -16    1.99    2.21
   3   3  16    5.93    2.74
  -3   3 -16    3.81    2.93
  -3  -3  16    4.22    2.10
  -3  -3  17   26.03    4.14
   3   3  17   23.64    4.12
  -3   3 -17   22.42    4.43
  -3  -3  17   24.00    3.96
  -3   4  17   13.11    3.73
   3  -4  16   32.64    5.02
  -3   4  16   24.93    4.44
  -3  -4 -16   27.33    4.93
   3  -4  15   10.35    3.25
  -3  -4 -15    6.41    2.77
  -3  -4 -15    7.25    3.07
   3   4 -15   10.39    3.71
  -3   4  15    0.11    2.57
   3  -4  14   56.36    6.05
   3   4 -14   53.20    6.37
  -3  -4 -14   50.46    5.42
  -3  -4 -14   46.70    5.37
  -3   4  14   49.64    5.74
  -3   4  14   59.25    3.99
   3   4 -13   48.78    4.03
   3  -4  13   63.45    6.12
  -3  -4 -13   53.94    5.69
  -3   4  13   49.42    5.44
  -3  -4 -13   56.63    5.27
   3   4 -13   57.51    6.43
  -3   4  13   56.75    3.73
   3   4 -12   83.85    5.15
  -3   4  12   83.51    3.77
  -3  -4 -12   80.65    3.75
   3  -4  12   90.83    6.95
  -3  -4 -12   89.98    6.78
  -3  -4 -12   85.01    6.12
  -3   4  12   72.73    6.35
   3   4 -12   93.30    7.75
  -3   4  12   77.83    4.27
   3  -4  11   55.72    3.03
   3   4 -11   57.99    4.09
   3   4 -11   56.87    2.21
  -3  -4 -11   58.18    5.13
  -3   4  11   49.19    2.65
  -3  -4 -11   54.41    3.18
   3  -4  11   55.23    5.25
  -3  -4 -11   55.31    5.12
   3   4 -11   54.09    5.68
  -3  -4 -11   59.51    4.82
  -3   4  11   51.05    5.13
   3   4 -11   55.77    2.36
  -3   4  11   50.35    3.30
   3  -4  10   61.34    2.88
   3   4 -10   51.81    3.84
  -3   4  10   56.72    2.19
  -3  -4 -10   59.29    4.00
   3   4 -10   55.26    2.46
  -3  -4 -10   55.15    4.80
  -3   4  10   56.55    2.57
   3  -4  10   57.08    5.06
  -3  -4 -10   57.23    3.38
   3   4 -10   52.76    3.79
  -3   4  10   50.63    4.88
  -3   4  10   63.33    3.49
  -3  -4  -9    6.37    1.88
  -3  -4  -9    5.97    1.39
   3  -4   9    7.57    0.98
  -3   4   9    5.15    0.79
   3   4  -9    7.12    0.99
   3   4  -9    5.44    1.48
  -3   4   9    8.16    0.87
   3  -4   9    7.67    2.17
  -3  -4  -9    6.74    1.29
   3   4  -9    4.26    1.32
  -3   4   9    2.98    1.59
  -3   4   9    7.17    1.24
   3  -4   8   38.28    1.70
   3   4  -8   39.04    2.21
   3   4  -8   39.38    3.16
  -3  -4  -8   42.38    3.20
  -3   4   8   39.72    2.14
  -3  -4  -8   35.01    3.53
  -3   4   8   36.71    1.46
   3  -4   8   38.75    3.85
  -3   4   8   42.58    4.17
   3   4  -8   33.18    2.83
  -3   4   8   44.26    2.67
  -3  -4  -7    2.25    1.36
  -3  -4  -7    4.23    1.03
   3   4  -7    3.59    0.78
   3   4  -7    2.89    1.18
   3  -4   7    4.74    1.54
   3   4  -7    3.19    1.45
   3  -4   7    3.40    1.14
  -3   4   7    3.65    1.38
  -3   4   7    2.14    1.68
  -3   4   7    3.89    1.61
   3   4  -7    2.52    1.09
  -3   4   7    3.55    0.94
  -3   4   7    4.44    1.54
  -3  -4  -6  155.22    6.96
   3   4  -6  162.39    6.27
   3   4  -6  153.89    4.99
  -3  -4  -6  149.43    6.01
  -3   4   6  156.50    4.09
   3   4  -6  149.40    6.60
   3  -4   6  148.83    7.03
   3  -4   6  168.27    7.28
   3   4  -6  155.12    3.41
  -3   4   6  160.65    7.06
  -3   4   6  155.13    7.08
   3   4  -6  149.43    5.85
  -3   4   6  154.47    7.38
  -3   4   6  158.68    5.10
  -3  -4  -5  540.95   14.51
   3   4  -5  535.64   13.43
   3   4  -5  535.12   12.09
   3   4  -5  562.59   14.18
   3  -4   5  530.89   14.49
  -3   4   5  538.89   11.29
   3  -4   5  536.15   10.40
  -3   4   5  562.69   14.46
  -3   4   5  563.38   15.15
   3   4  -5  544.20   10.19
  -3   4   5  559.96   11.95
  -3  -4  -4  967.35   21.54
   3   4  -4  970.26   20.50
   3   4  -4  960.21   19.35
  -3   4   4  960.50   22.10
  -3   4   4  956.26   18.79
   3  -4   4  965.44   21.34
   3  -4   4  963.47   17.94
   3   4  -4  967.29   17.47
  -3   4   4  973.08   21.86
  -3   4   4  982.89   21.04
  -3   4   4  966.64   18.87
  -3  -4  -4  960.13   18.08
   3   4  -3  214.32    7.06
  -3  -4  -3  219.46    7.60
   3   4  -3  214.41    6.48
  -3   4   3  231.48    7.97
  -3   4   3  223.01    6.46
   3  -4   3  216.36    7.33
   3  -4   3  227.31    5.93
  -3   4   3  227.72    7.21
  -3   4   3  231.44    7.76
  -3  -4  -3  226.94    5.58
  -3   4   3  223.91    6.20
  -3  -4  -2  296.12    7.96
  -3  -4  -2  294.45    8.74
   3   4  -2  270.42    7.64
  -3   4   2  287.56    8.58
  -3   4   2  285.11    7.84
   3  -4   2  281.10    8.16
   3  -4   2  271.98    7.26
  -3   4   2  295.50    9.06
  -3   4   2  280.88    7.75
   3  -4   2  279.97    8.13
  -3   4   2  290.80    7.43
  -3  -4  -2  276.20    6.65
  -3  -4  -1  717.14   15.14
  -3   4   1  681.55   15.24
   3   4  -1  679.11   14.94
  -3   4   1  690.98   15.31
  -3   4   1  671.52   13.34
   3  -4   1  683.09   14.67
   3  -4   1  685.22   14.80
  -3   4   1  685.37   14.17
  -3   4   1  719.71   15.92
   3  -4   1  685.62   15.54
   3  -4   1  699.98   14.95
  -3   4   1  694.25   14.58
  -3  -4  -1  673.76   13.78
   3   4   0   29.66    2.22
  -3   4   0   29.42    2.06
  -3   4   0   32.22    2.44
  -3   4   0   29.57    1.89
   3  -4   0   28.57    2.37
   3  -4   0   31.46    1.94
   3  -4   0   25.49    2.16
  -3   4   0   31.95    1.69
  -3   4   0   32.60    2.42
   3  -4   0   29.75    2.46
   3   4   0   31.50    1.98
   3  -4   0   31.11    2.13
  -3  -4   0   28.82    1.83
  -3   4  -1  677.95   13.80
   3   4   1  663.41   15.14
   3  -4  -1  686.77   15.49
   3  -4  -1  685.57   13.35
  -3   4  -1  700.22   15.93
  -3   4  -1  662.30   14.66
   3  -4  -1  683.76   15.78
  -3   4  -1  678.51   12.69
   3  -4  -1  701.31   16.10
  -3   4  -1  708.29   14.76
  -3  -4   1  723.81   14.64
   3  -4  -1  713.86   14.46
   3   4   1  680.89   13.87
   3   4   2  280.36    8.11
  -3   4  -2  266.95    5.99
   3  -4  -2  291.39    5.68
  -3   4  -2  283.96    8.76
   3  -4  -2  283.28    7.98
  -3   4  -2  270.62    7.99
   3  -4  -2  285.88    8.82
  -3  -4   2  278.60    7.66
   3   4   2  266.73    6.62
   3  -4  -2  286.77    7.09
   3   4   3  228.86    7.30
  -3   4  -3  227.31    7.87
  -3   4  -3  224.20    7.47
   3  -4  -3  234.60    8.04
   3  -4  -3  226.80    6.06
  -3  -4   3  231.04    6.99
   3   4   3  221.22    5.63
   3   4   4  967.45   20.39
  -3   4  -4  946.62   21.31
  -3  -4   4  994.44   20.29
  -3   4  -4  933.81   21.08
  -3   4  -4  927.77   16.71
   3   4   4  940.48   19.77
   3  -4  -4  923.47   21.39
   3   4   4  946.88   17.67
   3  -4  -4  970.28   18.47
  -3  -4   4  962.33   20.13
  -3  -4   5  541.65   13.69
   3   4   5  541.53   13.54
  -3  -4   5  544.50   13.53
  -3   4  -5  550.54   14.50
  -3   4  -5  535.05   10.78
   3  -4  -5  494.79   14.22
   3   4   5  526.38   13.30
  -3  -4   5  545.54   13.52
   3  -4  -5  556.40   11.78
   3   4   5  532.95   10.93
   3   4   6  158.01    6.34
   3   4   6  167.21    6.71
  -3  -4   6  158.70    6.48
  -3  -4   6  158.44    6.38
  -3   4  -6  157.10    6.87
  -3   4  -6  150.67    4.68
   3  -4  -6  143.22    6.78
   3   4   6  151.75    6.39
  -3   4  -6  158.00    6.81
  -3  -4   6  148.25    6.28
   3   4   6  150.46    4.40
   3  -4  -6  160.25    5.10
   3   4   7    1.96    0.93
   3   4   7    3.76    1.32
  -3  -4   7    3.13    1.29
  -3   4  -7    1.09    1.16
  -3  -4   7    2.38    1.12
   3  -4  -7    1.66    1.40
   3   4   7    3.34    1.39
  -3  -4   7    1.18    1.14
   3  -4  -7    2.35    1.35
  -3   4  -7    4.57    1.30
   3   4   7    2.12    0.60
   3   4   8   43.23    3.67
  -3  -4   8   42.26    3.43
  -3  -4   8   36.35    3.30
  -3   4  -8   36.38    3.46
   3  -4  -8   39.68    3.84
   3  -4  -8   37.57    3.65
   3   4   8   36.91    3.51
  -3  -4   8   41.09    3.47
   3   4   8   38.95    2.21
   3   4   8   33.34    3.05
  -3   4  -8   40.76    3.46
   3   4   9    5.25    1.48
  -3  -4   9    9.24    1.89
  -3  -4   9    5.54    1.62
  -3   4  -9    4.10    1.59
   3   4   9    6.41    1.73
   3  -4  -9    6.29    2.03
   3  -4  -9    6.11    1.80
   3   4   9    7.63    1.86
   3   4   9    5.61    1.05
  -3  -4   9    4.30    1.33
  -3   4  -9    9.01    1.89
  -3  -4  10   62.06    4.54
  -3   4 -10   50.42    4.33
   3   4  10   56.87    4.51
   3  -4 -10   56.21    5.00
   3  -4 -10   53.39    4.72
  -3  -4  10   59.20    4.61
   3   4  10   55.39    3.08
   3   4  10   54.04    4.03
  -3   4 -11   50.57    4.41
  -3  -4  11   54.02    4.52
   3   4  11   56.50    4.81
   3  -4 -11   46.06    4.60
   3  -4 -11   51.34    5.19
   3   4  11   54.18    3.26
   3   4  11   52.97    4.08
  -3  -4  11   54.96    4.60
  -3   4 -12   82.25    5.66
  -3  -4  12   89.48    6.02
   3   4  12   79.87    5.81
   3  -4 -12   84.10    6.71
  -3   4 -12   80.93    6.65
   3   4  12   65.31    4.76
  -3  -4  12   85.64    5.93
  -3   4 -13   48.05    4.50
  -3  -4  13   58.27    5.11
   3   4  13   44.66    4.62
   3  -4 -13   58.37    5.95
  -3   4 -13   46.02    5.45
  -3  -4  13   61.92    5.19
   3   4  13   55.09    4.29
  -3   4 -14   43.62    4.47
  -3  -4  14   58.09    5.35
   3   4  14   59.47    5.41
   3  -4 -14   52.12    5.87
  -3   4 -14   42.13    5.66
   3   4  14   56.77    4.50
  -3  -4  14   57.23    5.40
  -3   4 -15    4.61    2.01
  -3  -4  15    5.50    2.44
   3   4  15    8.30    2.89
   3  -4 -15    7.88    3.08
  -3   4 -15    0.86    2.54
  -3  -4  15    6.46    2.56
   3   4  16   24.22    4.07
  -3  -4  16   29.12    4.23
  -3   4 -16   23.46    3.60
   3   4  16   22.33    4.18
  -3   4 -16   23.07    4.79
  -3  -4  16   22.84    3.83
  -3  -4  17    7.86    2.65
  -3   5  16    6.27    3.21
  -3  -5 -15    1.61    2.67
   3   5 -15    3.56    3.09
  -3   5  15   -1.37    2.78
   3  -5  15    4.23    2.52
   3   5 -14   23.18    3.04
   3  -5  14   26.35    4.48
  -3  -5 -14   29.24    4.44
   3   5 -14   25.42    4.92
  -3   5  14   22.28    4.43
   3   5 -13    3.13    1.53
   3  -5  13    0.90    2.34
  -3  -5 -13    3.53    2.26
   3   5 -13   -2.31    2.42
  -3   5  13   -0.73    2.22
  -3   5  13    1.12    1.06
   3   5 -12    8.75    1.89
   3  -5  12    8.42    2.81
  -3  -5 -12    9.79    2.48
  -3   5  12    8.86    2.75
   3   5 -12   12.61    3.26
  -3   5  12   11.47    1.69
  -3  -5 -11   14.51    1.49
  -3  -5 -11   13.66    2.91
   3   5 -11   17.89    1.59
   3   5 -11   15.76    2.49
  -3   5  11   16.38    1.36
  -3   5  11   17.10    1.28
   3  -5  11   24.73    3.76
  -3  -5 -11   13.49    1.61
  -3  -5 -11   17.51    3.28
  -3   5  11   13.40    2.92
  -3   5  11   15.49    1.83
   3   5 -11   15.71    1.70
  -3  -5 -10  319.86    8.32
   3   5 -10  317.27   11.00
  -3   5  10  325.77    7.99
   3   5 -10  321.89    8.41
  -3  -5 -10  327.46   12.79
   3  -5  10  329.77    7.60
  -3   5  10  303.04    6.72
  -3  -5 -10  318.54    9.08
   3  -5  10  339.34   13.15
   3   5 -10  310.87    9.75
  -3   5  10  311.82   13.12
  -3   5  10  328.20    8.88
  -3  -5  -9  145.27    5.00
   3   5  -9  144.39    6.83
  -3   5   9  147.42    4.89
   3   5  -9  134.19    5.04
  -3  -5  -9  138.72    7.85
   3  -5   9  144.37    3.91
   3  -5   9  146.51    7.93
  -3  -5  -9  132.72    5.47
  -3   5   9  141.48    8.19
   3   5  -9  132.54    5.85
  -3   5   9  147.66    5.20
  -3  -5  -8    7.87    2.19
  -3  -5  -8   11.29    1.37
   3   5  -8   10.35    1.38
  -3   5   8   10.98    1.39
  -3  -5  -8   13.23    2.00
   3   5  -8    9.84    1.80
   3  -5   8    9.64    0.74
   3  -5   8    9.53    2.30
  -3   5   8    7.81    2.24
   3   5  -8    6.66    1.44
  -3   5   8   10.62    1.35
  -3  -5  -7   96.36    4.00
  -3  -5  -7   88.88    4.86
   3   5  -7   89.04    3.99
   3   5  -7   99.17    5.23
  -3   5   7   90.74    2.31
  -3  -5  -7  101.10    6.06
   3  -5   7   92.75    5.78
  -3   5   7   87.73    5.96
   3   5  -7   91.08    4.55
  -3   5   7   98.66    3.84
  -3  -5  -6   22.41    1.91
   3   5  -6   25.46    2.63
  -3   5   6   23.80    3.02
  -3  -5  -6   24.76    3.07
   3   5  -6   25.95    2.12
  -3  -5  -6   26.63    2.57
  -3   5   6   24.48    1.47
   3   5  -6   21.94    2.70
   3  -5   6   24.32    2.92
   3  -5   6   24.81    2.86
   3   5  -6   24.56    2.32
  -3   5   6   21.79    2.95
  -3   5   6   20.24    2.75
  -3   5   6   26.64    1.89
  -3   5   6   22.10    2.94
  -3  -5  -5  180.48    7.78
  -3  -5  -5  192.96    6.15
   3   5  -5  189.24    7.17
   3   5  -5  185.47    6.23
  -3  -5  -5  189.66    7.07
  -3   5   5  199.04    8.37
   3   5  -5  183.61    7.54
   3  -5   5  189.62    7.70
  -3   5   5  190.83    5.44
  -3   5   5  186.20    8.04
  -3   5   5  192.01    5.64
  -3  -5  -4  489.56   13.73
  -3  -5  -4  457.83   12.59
  -3  -5  -4  483.79   11.68
   3   5  -4  486.37   12.87
   3   5  -4  467.65   11.77
   3  -5   4  493.28    9.10
  -3   5   4  515.86   14.26
  -3   5   4  486.73   11.13
   3  -5   4  475.64   13.12
  -3   5   4  490.80   12.87
   3  -5   4  490.08   12.06
  -3   5   4  468.42   13.60
  -3   5   4  497.87   11.01
  -3  -5  -4  497.20    9.98
  -3  -5  -3  123.44    4.84
   3   5  -3  116.23    5.21
  -3  -5  -3  118.15    5.69
   3  -5   3  118.75    3.41
   3   5  -3  117.62    4.76
  -3   5   3  121.73    5.78
   3  -5   3  118.73    5.26
  -3   5   3  113.53    4.51
   3  -5   3  116.90    5.00
  -3   5   3  119.73    5.58
  -3   5   3  124.37    5.08
  -3   5   3  114.18    4.18
  -3  -5  -3  117.14    3.57
   3   5  -2   69.84    3.82
  -3  -5  -2   63.23    3.93
  -3  -5  -2   66.87    3.47
   3   5  -2   60.39    3.37
   3  -5   2   63.52    2.68
  -3   5   2   62.30    3.83
   3  -5   2   67.11    3.59
  -3   5   2   63.94    3.44
  -3   5   2   61.00    2.30
  -3   5   2   63.62    3.22
   3  -5   2   67.99    3.70
  -3  -5  -2   64.08    2.59
  -3   5   1   20.44    2.04
   3   5  -1   18.59    1.93
   3  -5   1   22.44    1.76
  -3   5   1   21.11    2.06
   3  -5   1   22.42    1.94
  -3   5   1   19.30    1.45
  -3   5   1   24.36    2.41
   3  -5   1   20.65    1.91
   3  -5   1   18.64    2.07
  -3  -5  -1   22.30    1.58
  -3   5   0   20.67    1.87
   3   5   0   21.77    2.08
   3  -5   0   17.02    1.56
  -3   5   0   18.68    2.02
   3  -5   0   20.58    2.14
  -3   5   0   18.38    1.62
  -3   5   0   21.98    2.16
  -3   5   0   18.91    2.02
  -3  -5   0   24.41    1.85
   3  -5   0   19.62    2.19
   3  -5   0   21.19    1.83
  -3   5  -1   22.04    1.72
   3   5   1   21.25    2.06
  -3   5  -1   20.13    2.19
   3  -5  -1   19.87    1.43
  -3   5  -1   26.54    2.11
   3  -5  -1   19.07    2.00
  -3   5  -1   24.54    2.05
  -3  -5   1   22.49    1.85
   3  -5  -1   20.36    2.23
   3  -5  -1   20.22    1.73
   3   5   2   70.78    3.82
  -3   5  -2   63.63    3.61
   3  -5  -2   61.41    3.45
   3  -5  -2   66.82    2.21
  -3   5  -2   65.29    3.97
  -3   5  -2   63.85    3.08
   3  -5  -2   65.34    4.08
   3   5   2   58.85    2.60
  -3  -5   2   63.02    3.30
   3  -5  -2   69.65    3.04
   3   5   3  119.00    5.22
  -3   5  -3  114.64    5.31
   3  -5  -3  106.48    4.56
  -3   5  -3  112.25    5.47
   3  -5  -3  114.28    5.59
   3   5   3  113.19    3.54
   3  -5  -3  118.03    4.03
  -3  -5   3  117.45    4.86
   3   5   4  485.43   12.68
  -3   5  -4  486.23   13.54
  -3   5  -4  487.65   13.37
  -3  -5   4  492.14   12.69
   3   5   4  480.88   12.44
   3  -5  -4  472.06   13.72
   3  -5  -4  485.93   10.64
  -3  -5   4  485.77   12.32
   3   5   4  467.54    9.80
  -3  -5   5  185.46    7.38
   3   5   5  184.73    7.07
  -3   5  -5  196.35    7.90
  -3   5  -5  185.06    7.72
  -3  -5   5  201.29    7.32
   3  -5  -5  186.06    7.83
   3   5   5  190.38    7.15
   3   5   5  187.59    4.76
   3  -5  -5  196.46    5.60
  -3   5  -5  189.49    7.69
  -3  -5   5  184.57    7.04
   3   5   6   23.74    2.45
   3   5   6   27.21    2.80
  -3  -5   6   26.64    2.78
  -3  -5   6   24.38    2.58
  -3   5  -6   31.91    3.20
  -3   5  -6   27.58    2.99
   3   5   6   23.45    2.55
  -3  -5   6   22.33    2.47
   3   5   6   23.67    1.37
   3  -5  -6   22.65    2.84
  -3   5  -6   28.36    2.91
   3  -5  -6   24.68    1.81
   3   5   7   96.78    5.05
  -3  -5   7   97.89    5.52
  -3  -5   7   99.78    5.37
  -3   5  -7   95.02    5.66
   3  -5  -7  102.19    6.05
   3   5   7   91.17    5.37
   3   5   7   93.25    3.04
  -3  -5   7   92.86    5.26
  -3   5  -7   99.68    5.69
   3   5   8    7.51    1.62
  -3  -5   8   14.41    2.30
  -3   5  -8   11.27    2.23
   3  -5  -8   12.70    2.52
   3   5   8    9.65    2.03
   3   5   8    9.81    1.00
  -3   5  -8    8.49    1.93
  -3  -5   8   10.39    2.01
  -3  -5   9  150.41    7.26
  -3   5  -9  142.95    7.39
   3  -5  -9  129.02    7.45
   3   5   9  151.74    6.78
   3   5   9  138.83    4.30
  -3  -5   9  151.08    7.34
  -3   5 -10  321.40   12.02
  -3  -5  10  328.38   11.80
   3   5  10  299.18   11.27
   3  -5 -10  328.54   12.70
   3   5  10  344.39   11.27
   3   5  10  322.83    7.95
  -3  -5  10  330.12   11.91
   3   5  11   16.46    2.46
  -3   5 -11   12.84    2.57
  -3  -5  11   16.42    2.77
   3   5  11   16.70    2.72
   3  -5 -11   20.06    3.27
  -3  -5  11   16.81    2.95
   3   5  12   12.00    2.44
  -3  -5  12   14.00    2.67
   3   5  12   11.74    2.48
  -3   5 -12    7.40    2.00
   3  -5 -12   14.15    3.27
  -3  -5  12    6.95    2.18
  -3   5 -13    3.87    1.80
   3   5  13    1.05    1.42
  -3  -5  13    0.69    1.56
   3  -5 -13   -1.26    2.35
  -3   5 -13    3.36    2.38
   3   5  13    0.88    1.17
  -3  -5  13    2.69    1.99
   3   5  14   18.82    3.15
  -3  -5  14   20.10    3.38
  -3   5 -14   26.13    3.70
   3  -5 -14   30.63    4.63
  -3   5 -14   20.76    4.01
  -3  -5  14   28.55    4.05
   3   5  14   23.11    3.04
  -3  -5  15   -3.34    2.24
  -3   5 -15   -0.44    2.00
   3   5  15   -3.11    2.20
  -3   5 -15    1.15    2.81
  -3  -5  15    3.20    2.09
   3   5  16    6.46    3.18
  -3   5 -16    6.52    2.98
  -3  -5  16   -1.68    2.23
  -3   5 -16    3.17    2.34
   3   5  17   14.26    4.11
   3   6 -15   15.44    2.95
  -3  -6 -15   13.62    3.92
   3   6 -15   19.42    4.94
  -3   6  15   17.53    4.21
   3  -6  15   10.43    3.35
   3   6 -14    9.49    2.30
  -3  -6 -14    5.77    2.49
   3   6 -14   11.40    3.89
  -3   6  14    7.99    3.45
   3  -6  14   10.46    3.30
   3   6 -13    3.05    1.65
  -3  -6 -13    6.87    2.71
   3   6 -13    7.45    2.91
  -3   6  13    4.80    3.04
   3  -6  13    6.07    2.67
  -3  -6 -12    6.55    2.41
   3   6 -12   10.74    2.15
   3  -6  12    6.85    2.57
  -3  -6 -12    9.23    2.62
  -3   6  12   11.04    3.32
  -3  -6 -11   17.12    3.15
  -3   6  11   21.11    1.84
   3   6 -11   20.37    1.99
   3   6 -11   25.46    3.16
  -3  -6 -11   21.20    1.89
   3  -6  11   23.91    3.73
  -3   6  11   19.44    3.78
  -3  -6 -11   18.78    3.35
  -3   6  11   19.65    1.87
   3   6 -10   37.19    3.65
  -3  -6 -10   35.97    2.32
  -3   6  10   35.22    2.48
   3   6 -10   34.91    2.67
  -3  -6 -10   40.34    4.57
   3  -6  10   36.20    1.72
  -3  -6 -10   33.47    2.59
   3  -6  10   33.87    4.22
   3   6 -10   31.50    2.80
  -3   6  10   33.91    4.51
  -3   6  10   35.17    2.36
  -3  -6  -9    7.96    1.19
  -3  -6  -9    4.76    1.99
   3  -6   9    7.21    0.71
  -3   6   9    8.68    1.44
   3   6  -9    7.69    1.37
   3   6  -9    7.23    1.90
   3  -6   9    8.77    2.19
  -3   6   9   11.11    2.84
   3   6  -9    8.35    1.74
  -3   6   9    7.16    1.15
   3  -6   8   15.51    0.84
  -3  -6  -8   17.93    1.74
  -3  -6  -8   14.08    2.72
   3   6  -8   16.67    1.90
   3  -6   8   16.32    0.87
   3   6  -8   16.97    2.39
  -3   6   8   22.47    2.12
   3  -6   8   16.71    2.84
  -3   6   8   13.98    2.88
   3   6  -8   16.96    2.09
  -3   6   8   19.37    1.68
  -3  -6  -7    8.51    1.30
  -3   6   7    8.99    0.76
   3   6  -7    9.29    1.49
  -3  -6  -7    6.80    1.96
   3   6  -7    9.50    1.84
   3  -6   7    8.77    2.06
   3   6  -7    9.94    1.59
  -3   6   7    8.19    2.30
  -3   6   7    9.50    1.19
  -3  -6  -6  123.36    6.88
  -3   6   6  122.28    3.91
   3   6  -6  118.26    5.16
   3   6  -6  125.42    6.17
  -3  -6  -6  105.40    4.57
   3  -6   6  122.62    2.97
   3  -6   6  128.06    6.67
  -3   6   6  125.01    7.20
   3  -6   6  120.22    5.15
  -3   6   6  118.66    4.23
   3  -6   5    6.54    0.71
  -3   6   5   10.18    2.08
  -3  -6  -5    5.57    2.02
   3   6  -5    9.19    1.56
   3   6  -5    6.80    1.61
  -3   6   5    7.61    1.11
   3  -6   5    7.49    1.83
  -3   6   5   10.13    2.49
  -3   6   5   10.73    2.14
   3  -6   5    7.10    1.50
  -3   6   5    6.07    0.97
  -3   6   4  717.07   18.32
  -3  -6  -4  691.41   18.21
   3   6  -4  662.84   15.94
   3  -6   4  690.93   13.40
  -3   6   4  690.98   15.05
   3  -6   4  684.93   17.09
  -3   6   4  734.30   18.68
   3   6  -4  677.34   12.85
  -3   6   4  674.01   17.76
   3  -6   4  703.90   16.00
  -3   6   4  693.17   14.43
  -3  -6  -4  701.20   13.13
  -3   6   3  355.53   11.29
  -3  -6  -3  367.50   11.56
   3   6  -3  361.27   10.68
   3   6  -3  360.56   10.20
   3  -6   3  352.28    8.34
  -3   6   3  368.04    9.76
   3  -6   3  357.47   10.51
  -3   6   3  349.48    7.45
  -3   6   3  383.89   11.96
   3   6  -3  353.82    8.21
   3  -6   3  345.47   10.08
  -3  -6  -3  359.00    7.84
  -3   6   2    8.72    1.65
   3   6  -2    7.86    1.47
   3  -6   2    6.78    1.11
   3   6  -2    7.66    1.44
  -3  -6  -2    9.95    1.89
  -3   6   2    7.32    1.35
   3  -6   2   10.44    1.81
   3  -6   2    9.42    1.48
  -3   6   2    7.44    0.92
   3   6  -2    8.63    1.13
  -3   6   2    7.35    1.59
   3  -6   2    7.54    1.47
  -3  -6  -2    7.95    0.94
   3   6  -1   22.44    2.30
  -3   6   1   24.65    2.42
  -3  -6  -1   23.70    2.54
   3   6  -1   21.22    2.17
   3  -6   1   20.91    1.88
  -3   6   1   23.27    2.26
   3  -6   1   21.66    2.04
  -3   6   1   22.24    1.72
   3  -6   1   23.07    2.40
  -3  -6  -1   21.04    1.64
  -3   6   0  225.84    7.39
   3   6   0  230.46    7.91
  -3  -6   0  238.35    7.95
   3  -6   0  221.40    7.25
  -3   6   0  226.46    6.94
   3  -6   0  229.02    6.72
  -3   6   0  230.91    8.02
   3  -6   0  231.80    8.25
  -3   6   0  243.70    8.03
  -3  -6   0  248.16    6.85
   3  -6   0  236.39    7.17
  -3   6  -1   18.46    1.73
   3   6   1   23.90    2.38
   3  -6  -1   20.72    2.18
   3  -6  -1   23.23    1.67
  -3   6  -1   20.54    2.03
  -3   6  -1   21.17    2.35
   3   6   1   22.96    2.23
  -3   6  -1   18.95    1.96
  -3  -6   1   24.49    2.02
   3  -6  -1   19.76    2.30
   3  -6  -1   21.84    1.85
   3   6   2    8.67    1.59
  -3   6  -2    8.09    1.50
   3  -6  -2    7.47    0.87
  -3   6  -2    7.21    1.55
   3  -6  -2    7.48    1.39
  -3   6  -2    8.59    1.30
   3  -6  -2    9.36    1.79
  -3  -6   2    8.69    1.34
   3  -6  -2    8.19    1.13
   3   6   3  369.49   10.80
  -3   6  -3  367.72   11.38
  -3   6  -3  356.23   10.78
   3  -6  -3  354.44    9.89
  -3   6  -3  355.70    8.77
   3  -6  -3  342.40   11.32
   3  -6  -3  365.15    8.68
  -3  -6   3  333.27    9.89
  -3  -6   4  661.35   17.18
   3   6   4  676.82   16.81
  -3   6  -4  685.29   17.77
   3  -6  -4  677.21   15.38
  -3   6  -4  682.41   17.42
  -3  -6   4  709.63   16.79
   3   6   4  699.09   17.77
   3  -6  -4  667.86   17.94
   3  -6  -4  684.25   14.06
  -3  -6   4  687.65   16.34
   3   6   5   12.02    1.95
  -3  -6   5    6.79    1.63
  -3   6  -5    7.20    1.79
  -3  -6   5   10.54    1.90
  -3   6  -5    9.15    1.96
   3   6   5    7.18    1.67
   3   6   5    4.86    1.67
   3  -6  -5    7.56    1.06
  -3  -6   5    6.17    1.45
   3  -6  -5    8.35    1.97
   3   6   6  114.20    5.77
  -3  -6   6  117.36    6.00
  -3   6  -6  116.84    6.37
   3  -6  -6  122.60    6.82
   3   6   6  121.29    6.18
   3  -6  -6  123.68    4.14
   3   6   6  113.45    2.97
  -3  -6   6  128.57    6.18
   3   6   7   10.14    1.83
  -3  -6   7   11.94    2.16
  -3   6  -7    9.35    2.04
   3  -6  -7    6.79    2.05
   3   6   7    7.49    1.69
   3   6   7    8.18    0.64
  -3  -6   7    8.94    1.83
   3   6   8   16.07    2.30
  -3   6  -8   16.47    2.64
  -3  -6   8   20.21    2.75
   3  -6  -8   19.07    3.09
  -3  -6   8   21.48    2.91
   3   6   8   16.36    0.93
   3   6   9    8.25    1.66
  -3  -6   9    7.46    2.05
  -3   6  -9    5.09    1.81
   3  -6  -9    6.96    2.18
  -3  -6   9   10.69    2.35
   3   6   9    6.25    0.66
  -3  -6  10   39.19    4.07
   3   6  10   34.49    3.55
  -3   6 -10   30.10    3.68
   3  -6 -10   31.06    4.07
   3   6  10   32.95    3.38
  -3  -6  10   33.68    3.79
   3   6  10   31.84    1.51
   3   6  11   22.96    2.90
  -3   6 -11   16.46    3.01
  -3  -6  11   19.82    3.07
   3   6  11   17.82    2.76
   3  -6 -11   19.17    3.47
  -3  -6  11   21.28    3.31
   3   6  12    8.52    2.15
  -3  -6  12    9.71    2.32
  -3   6 -12   11.66    2.53
   3   6  12   10.60    2.17
  -3  -6  12   12.93    2.97
  -3  -6  13    4.47    1.99
   3   6  13    5.25    1.93
  -3   6 -13    4.24    2.21
   3   6  13    4.74    1.71
  -3  -6  13   11.44    3.02
   3   6  14    2.84    1.95
  -3   6 -14    6.19    2.40
  -3  -6  14    4.73    2.09
  -3   6 -14    7.33    2.99
  -3  -6  14   11.86    3.07
   3   6  14    7.45    1.78
  -3  -6  15   15.21    3.40
   3   6  15   18.68    3.42
  -3   6 -15   16.00    3.42
  -3   6 -15   13.58    4.00
  -3  -6  15   24.25    4.10
  -3   6 -16   12.25    4.09
  -3   6 -16   12.44    3.22
  -3  -6  16   14.80    3.57
   3   7 -15   10.87    2.70
  -3   7  15    4.90    2.83
   3   7 -14    6.27    2.40
   3   7 -14    2.55    2.34
  -3   7  14    3.76    2.45
  -3  -7 -14    8.52    3.28
   3  -7  14    4.05    1.99
   3   7 -13   18.19    3.13
  -3  -7 -13   20.47    3.96
  -3   7  13   21.85    4.66
   3  -7  13   19.18    3.74
  -3  -7 -12   13.81    3.49
   3   7 -12   17.46    3.04
   3  -7  12   11.16    2.98
  -3  -7 -12   10.59    2.71
  -3  -7 -11   11.51    2.90
  -3   7  11   20.91    2.16
   3   7 -11   13.57    1.82
   3   7 -11   20.72    3.14
   3  -7  11   13.89    3.26
  -3  -7 -11   14.75    3.29
  -3   7  11   18.16    3.85
   3  -7  11   16.97    2.12
  -3   7  10   50.94    3.39
   3   7 -10   49.75    3.49
  -3  -7 -10   49.26    5.23
   3   7 -10   52.05    4.59
   3  -7  10   45.00    4.88
  -3   7  10   49.57    5.59
   3  -7  10   47.13    3.27
  -3   7  10   46.82    2.51
   3  -7   9   51.70    1.77
   3   7  -9   46.57    4.21
  -3  -7  -9   47.78    2.88
  -3   7   9   54.14    3.55
   3   7  -9   44.94    3.37
   3  -7   9   44.56    1.68
  -3  -7  -9   46.74    4.93
   3  -7   9   46.01    4.70
   3  -7   9   49.06    3.34
  -3   7   9   56.73    5.59
   3   7  -9   44.81    3.27
  -3   7   9   46.02    2.46
   3  -7   8   69.90    2.17
   3   7  -8   62.89    4.90
   3   7  -8   66.98    4.10
  -3   7   8   66.39    4.02
  -3  -7  -8   68.04    5.70
   3  -7   8   62.49    5.25
   3  -7   8   63.36    3.80
  -3   7   8   65.00    5.89
   3   7  -8   59.52    3.75
  -3   7   8   62.18    2.87
   3  -7   7   40.57    1.72
  -3   7   7   41.18    1.93
   3   7  -7   39.75    3.17
   3   7  -7   38.63    3.79
  -3  -7  -7   42.67    4.49
   3  -7   7   36.48    3.89
   3   7  -7   36.82    2.96
  -3   7   7   44.23    4.81
   3  -7   7   37.88    2.92
  -3   7   7   39.44    2.25
  -3  -7  -6  168.49    8.60
  -3   7   6  167.40    5.21
   3   7  -6  182.31    7.94
   3   7  -6  167.58    6.76
   3  -7   6  173.74    4.60
  -3   7   6  190.06    9.22
   3  -7   6  163.30    6.38
   3  -7   6  179.54    8.12
  -3  -7  -5   68.56    5.22
   3   7  -5   76.51    4.86
   3   7  -5   72.28    4.30
  -3   7   5   72.40    3.47
   3  -7   5   73.21    2.92
   3  -7   5   74.25    4.86
   3  -7   5   74.22    4.11
  -3   7   5   78.07    5.65
  -3   7   4   76.09    5.16
  -3  -7  -4   75.59    5.34
   3   7  -4   83.00    5.00
   3   7  -4   75.73    4.38
  -3   7   4   80.37    3.91
   3  -7   4   80.91    3.34
  -3   7   4   76.47    2.42
   3  -7   4   61.14    4.34
  -3   7   4   84.68    5.66
   3  -7   4   80.55    4.36
   3   7  -4   74.88    2.63
  -3  -7  -4   77.80    2.57
  -3   7   3  192.82    8.22
  -3  -7  -3  199.11    8.62
   3   7  -3  200.35    7.94
   3   7  -3  186.36    7.36
  -3  -7  -3  195.24    7.14
  -3   7   3  212.33    7.11
   3  -7   3  204.45    6.24
   3  -7   3  195.51    7.59
  -3   7   3  193.30    5.33
  -3   7   3  221.26    8.97
   3  -7   3  203.78    7.52
  -3   7   3  215.28    8.73
   3   7  -3  201.36    5.78
  -3  -7  -3  203.71    5.20
  -3   7   2   97.62    5.36
   3   7  -2  106.66    5.40
  -3  -7  -2   98.57    5.69
  -3   7   2  103.00    4.99
   3   7  -2  101.77    5.19
  -3  -7  -2   90.89    4.69
   3  -7   2   94.28    4.26
  -3   7   2   97.81    3.81
   3   7  -2   92.80    5.21
   3  -7   2  102.68    4.90
   3  -7   2  106.10    5.86
   3  -7   2  100.13    5.05
  -3   7   2  111.71    5.96
   3   7  -2  101.10    4.17
  -3   7   2  106.04    5.76
  -3  -7  -2   99.94    3.53
  -3  -7  -1    0.14    0.81
   3  -7   1    3.69    1.17
   3   7  -1    0.74    1.11
   3   7  -1    3.20    1.16
  -3   7   1    3.37    1.32
  -3  -7  -1    0.51    1.09
   3   7  -1    2.76    1.18
  -3   7   1    2.42    0.80
   3  -7   1    0.70    0.73
   3  -7   1    3.19    1.18
  -3   7   1   -0.50    1.00
   3   7  -1    2.50    1.01
   3  -7   1    1.38    0.94
  -3  -7  -1    3.20    0.81
  -3   7   1    0.92    1.12
  -3  -7   0  103.90    5.62
  -3   7   0  107.54    4.96
   3   7   0   97.73    5.25
  -3  -7   0  113.73    5.46
   3  -7   0  105.38    5.00
   3   7   0  115.54    5.44
   3  -7   0  110.47    4.49
  -3   7   0  115.09    5.56
  -3   7   0  104.73    4.69
   3  -7   0  111.79    5.74
   3   7   0  109.41    5.04
  -3   7   0  115.91    5.68
   3  -7   0  111.87    5.64
  -3  -7   0  108.79    4.34
  -3   7  -1    1.52    0.83
   3  -7  -1    1.89    1.02
  -3  -7   1    2.97    1.19
   3   7   1    1.27    1.01
   3   7   1    4.09    1.26
  -3   7  -1    3.28    1.37
  -3   7  -1    1.78    1.00
   3  -7  -1    1.15    0.65
  -3   7  -1    1.45    0.97
   3  -7  -1    1.52    1.09
   3  -7  -1    2.02    0.75
  -3  -7   1    0.77    0.69
  -3  -7   2  104.38    5.48
   3   7   2  107.65    5.48
   3  -7  -2   96.92    5.30
  -3   7  -2  107.05    5.71
  -3   7  -2   99.10    5.16
   3   7   2  102.82    5.03
   3  -7  -2  106.42    3.54
   3   7   2   95.28    5.17
  -3   7  -2  100.94    4.56
   3  -7  -2   93.05    5.46
  -3  -7   2   93.93    4.45
   3  -7  -2  101.47    4.09
   3   7   3  214.59    8.23
   3  -7  -3  188.29    8.06
  -3   7  -3  210.02    8.13
  -3   7  -3  214.13    8.60
   3  -7  -3  182.93    6.99
  -3   7  -3  212.71    6.46
   3   7   3  203.51    8.16
   3  -7  -3  206.63    8.58
   3  -7  -3  211.90    6.08
  -3  -7   3  204.88    7.30
   3   7   4   80.52    4.80
  -3   7  -4   72.70    4.84
  -3   7  -4   79.29    5.25
   3  -7  -4   77.91    4.10
  -3  -7   4   75.16    4.64
   3  -7  -4   70.82    5.03
   3   7   4   79.03    5.12
  -3   7  -4   77.82    3.18
   3  -7  -4   79.49    3.24
  -3  -7   4   74.22    4.36
   3   7   5   77.65    4.90
  -3   7  -5   78.48    5.37
   3  -7  -5   80.97    3.95
  -3  -7   5   77.42    4.82
   3  -7  -5   70.42    5.28
   3   7   5   72.84    4.83
  -3  -7   5   72.96    4.55
   3  -7  -5   75.11    3.12
  -3   7  -6  176.80    8.28
   3   7   6  171.73    7.55
  -3  -7   6  180.27    7.79
   3  -7  -6  165.82    8.41
   3   7   6  169.36    7.95
  -3  -7   6  176.19    7.57
   3  -7  -6  172.55    5.06
  -3   7  -7   39.16    3.99
   3   7   7   45.48    3.81
  -3  -7   7   40.69    3.84
   3  -7  -7   45.64    4.50
  -3  -7   7   38.78    3.65
   3   7   8   68.95    4.72
  -3   7  -8   64.88    5.33
  -3  -7   8   69.64    5.09
   3  -7  -8   58.66    5.24
  -3  -7   8   70.29    5.14
   3   7   9   57.00    4.38
  -3   7  -9   51.51    4.73
  -3  -7   9   50.44    4.57
   3  -7  -9   44.14    4.73
  -3  -7   9   58.31    4.87
   3   7  10   50.50    4.30
  -3   7 -10   45.41    4.69
  -3  -7  10   59.38    5.18
   3  -7 -10   49.25    5.22
  -3  -7  10   53.80    4.74
  -3  -7  11   18.56    3.18
  -3   7 -11   23.37    3.57
   3   7  11   14.51    2.55
   3   7  11   18.09    2.69
  -3  -7  11   18.63    3.25
  -3  -7  12   13.05    3.01
   3   7  12   15.63    2.73
  -3   7 -12   12.66    2.86
   3   7  12   17.23    2.76
  -3  -7  12   16.94    3.17
  -3   7 -13   20.44    3.73
  -3  -7  13   17.91    3.63
   3   7  13   17.42    2.90
   3   7  13   21.55    3.02
  -3  -7  13   23.34    3.93
  -3  -7  14    3.44    2.22
   3   7  14    4.42    2.26
  -3   7 -14    1.99    1.86
  -3  -7  14   -0.27    1.58
  -3   7 -15   16.14    4.11
  -3   7 -15    9.79    2.89
  -3  -7  15    7.35    2.68
  -3   7 -16    3.43    2.10
   3   8 -15   16.54    3.29
   3   8 -14    7.68    2.54
  -3   8  14    8.64    3.44
   3   8 -13   17.11    3.32
  -3  -8 -13   15.34    3.56
  -3   8  13   15.54    3.99
   3  -8  13   22.06    4.16
  -3  -8 -12   -0.24    2.44
   3   8 -12    4.06    2.26
  -3  -8 -12    3.87    2.86
  -3   8  12    0.92    2.42
   3  -8  12    1.62    2.44
  -3  -8 -11    5.94    2.74
  -3   8  11    2.68    1.19
   3   8 -11    2.69    1.19
   3   8 -11    1.42    1.69
  -3  -8 -11    3.28    2.29
  -3   8  11    1.64    2.90
   3  -8  11    0.57    1.88
  -3   8  10   65.55    4.21
   3   8 -10   52.58    3.92
   3   8 -10   62.67    5.25
  -3  -8 -10   56.86    5.92
  -3   8  10   59.14    6.30
   3  -8  10   57.16    3.58
   3  -8  10   53.32    5.59
   3  -8   9   76.17    2.42
   3   8  -9   73.78    5.57
  -3   8   9   74.64    4.63
   3   8  -9   65.98    4.40
  -3  -8  -9   72.48    6.48
  -3   8   9   69.02    6.50
   3  -8   9   70.69    4.00
   3  -8   9   78.69    6.17
   3  -8   8   49.87    2.10
   3   8  -8   51.81    4.63
   3   8  -8   43.87    3.62
  -3   8   8   46.20    3.63
  -3  -8  -8   48.72    5.16
  -3   8   8   52.22    5.53
   3   8  -8   43.48    3.29
   3  -8   8   47.72    3.29
   3  -8   8   51.09    4.87
   3   8  -7  211.68    9.42
   3   8  -7  213.60    8.29
  -3   8   7  215.66    5.86
  -3  -8  -7  204.69   10.39
   3  -8   7  214.49    5.63
  -3   8   7  233.63   11.07
   3  -8   7  206.58    7.44
   3  -8   7  196.08    9.31
  -3  -8  -6  144.41    8.35
   3   8  -6  167.07    7.92
   3   8  -6  156.16    6.96
  -3  -8  -6  158.46    6.37
  -3   8   6  162.53    5.46
   3  -8   6  168.21    5.05
  -3   8   6  161.97    8.92
   3  -8   6  158.55    6.43
   3  -8   6  165.09    8.04
   3   8  -5  140.54    7.19
  -3  -8  -5  136.84    7.86
  -3   8   5  153.40    5.62
   3   8  -5  140.03    6.56
  -3  -8  -5  141.24    6.09
   3  -8   5  152.62    5.05
   3  -8   5  145.60    7.17
  -3   8   5  138.60    3.50
  -3   8   5  145.84    8.27
   3  -8   5  151.70    6.35
  -3  -8  -4   57.44    4.88
   3   8  -4   59.00    4.49
   3   8  -4   57.65    4.04
  -3   8   4   57.79    3.55
  -3  -8  -4   61.66    3.88
   3  -8   4   55.46    3.08
  -3   8   4   55.62    2.42
   3  -8   4   54.66    4.12
   3  -8   4   60.21    3.95
  -3   8   4   63.83    5.23
   3   8  -4   54.49    2.41
  -3  -8  -4   54.70    2.06
  -3   8   3   48.24    4.12
  -3  -8  -3   44.73    4.11
   3   8  -3   46.39    3.93
   3   8  -3   48.31    3.73
  -3   8   3   49.47    3.41
  -3  -8  -3   41.08    3.32
   3  -8   3   48.45    3.09
  -3   8   3   46.81    2.55
   3  -8   3   38.08    3.29
   3  -8   3   45.14    3.53
  -3   8   3   50.72    4.54
   3   8  -3   46.06    2.62
  -3  -8  -3   48.65    2.19
  -3   8   2   66.23    4.61
   3   8  -2   65.76    4.46
  -3  -8  -2   64.22    4.87
   3   8  -2   72.96    4.64
  -3   8   2   73.79    4.39
   3  -8   2   65.06    3.74
  -3  -8  -2   69.00    4.27
  -3   8   2   58.89    3.19
   3  -8   2   63.28    3.93
  -3   8   2   69.66    4.94
   3   8  -2   61.90    3.42
   3  -8   2   65.42    4.33
  -3  -8  -2   61.42    2.83
  -3  -8  -1  167.54    7.13
   3   8  -1  174.70    7.41
  -3   8   1  186.77    7.43
  -3   8   1  167.34    7.23
  -3  -8  -1  168.07    7.87
   3   8  -1  185.58    7.66
   3  -8   1  162.76    6.60
  -3   8   1  164.09    6.09
   3  -8   1  164.71    6.34
   3  -8   1  167.96    7.78
  -3   8   1  173.98    7.66
   3   8  -1  165.77    6.33
   3  -8   1  166.75    7.25
  -3   8   1  167.72    7.74
   3  -8   1  171.27    6.57
  -3  -8  -1  176.96    5.64
   3   8   0  846.02   19.94
  -3  -8   0  805.81   20.63
  -3   8   0  832.74   20.07
   3   8   0  816.96   20.06
  -3   8   0  791.03   18.73
   3  -8   0  782.63   19.12
   3  -8   0  802.69   17.65
  -3   8   0  783.53   18.39
   3  -8   0  829.88   20.46
  -3   8   0  839.38   20.13
  -3   8   0  881.76   20.15
   3  -8   0  827.37   20.25
  -3  -8   0  814.72   17.39
   3   8   1  177.24    7.63
  -3   8  -1  182.21    7.76
   3  -8  -1  164.54    7.27
   3  -8  -1  163.94    5.53
  -3   8  -1  165.34    6.83
   3  -8  -1  174.82    7.51
   3  -8  -1  183.06    7.93
   3   8   1  177.48    7.32
  -3  -8   1  164.11    6.15
   3   8   2   68.49    4.63
  -3   8  -2   70.07    4.84
   3  -8  -2   68.46    4.70
  -3   8  -2   70.52    4.56
   3  -8  -2   58.65    4.09
   3   8   2   60.74    4.08
  -3   8  -2   71.41    3.99
   3  -8  -2   64.67    4.77
   3   8   2   68.54    4.56
  -3  -8   2   60.02    3.69
   3  -8  -2   66.81    3.39
   3   8   3   54.66    4.27
   3  -8  -3   46.44    4.05
  -3   8  -3   48.18    4.08
  -3   8  -3   49.82    3.95
   3   8   3   45.39    3.55
  -3   8  -3   52.65    3.19
   3   8   3   47.07    4.00
   3  -8  -3   48.02    4.21
  -3  -8   3   49.33    3.48
   3  -8  -3   47.94    2.70
   3   8   4   64.48    4.59
  -3   8  -4   56.80    4.61
   3  -8  -4   57.46    4.77
  -3   8  -4   54.91    2.87
  -3  -8   4   58.29    3.97
   3  -8  -4   54.48    2.73
   3   8   5  136.80    6.93
  -3   8  -5  151.26    7.77
   3  -8  -5  140.28    5.80
  -3  -8   5  148.30    7.08
   3  -8  -5  155.99    8.13
   3  -8  -5  142.84    4.55
  -3  -8   5  150.79    6.89
  -3   8  -6  166.48    8.37
   3   8   6  169.74    7.84
  -3  -8   6  161.17    7.67
   3  -8  -6  160.94    8.65
   3  -8  -6  160.66    4.73
  -3  -8   6  168.49    7.62
   3   8   7  213.76    9.08
  -3   8  -7  195.11    9.53
  -3  -8   7  221.09    9.41
   3  -8  -7  208.59   10.20
  -3  -8   7  216.49    9.18
   3   8   8   56.03    4.47
  -3   8  -8   49.50    4.77
  -3  -8   8   48.72    4.49
   3  -8  -8   46.40    4.97
  -3  -8   8   48.29    4.35
  -3   8  -9   73.72    5.92
   3   8   9   76.48    5.33
  -3  -8   9   67.26    5.56
   3  -8  -9   81.15    6.61
  -3  -8   9   78.24    5.81
  -3   8 -10   57.65    5.38
   3   8  10   59.26    4.81
  -3  -8  10   64.12    5.48
   3  -8 -10   50.09    5.45
  -3  -8  10   62.04    5.33
   3   8  11    0.54    1.30
  -3   8 -11    4.97    2.23
  -3  -8  11    0.26    1.96
   3   8  11   -0.12    1.34
  -3  -8  11    0.62    1.95
  -3   8 -12    0.13    2.09
   3   8  12    3.06    1.68
   3   8  12    2.38    1.80
  -3  -8  12   -1.37    2.15
  -3   8 -13   26.39    4.13
  -3  -8  13   22.89    4.05
   3   8  13   18.83    3.11
   3   8  13   18.50    3.07
  -3  -8  13   24.14    3.80
  -3  -8  14    4.26    2.32
  -3   8 -14    4.80    2.37
  -3   8 -15   19.14    3.71
   3   9 -14   18.53    3.29
  -3  -9 -13   -1.81    2.62
   3   9 -13    2.97    2.03
  -3  -9 -13    0.60    2.56
  -3   9  13    7.05    2.79
   3  -9  13    5.39    2.90
  -3  -9 -12   26.17    4.76
   3   9 -12   33.13    4.45
  -3   9  12   36.50    5.63
  -3  -9 -12   32.55    4.98
   3  -9  12   32.13    4.76
  -3  -9 -11    4.27    2.92
   3   9 -11    3.34    1.48
   3   9 -11    2.03    1.91
  -3  -9 -11    3.11    2.51
  -3   9  11    2.98    3.06
   3  -9  11    1.89    2.28
  -3  -9 -10    8.15    3.25
  -3   9  10   14.05    2.30
   3   9 -10    6.75    1.72
   3   9 -10    8.63    2.70
   3  -9  10   14.33    3.39
  -3   9  10   12.36    3.57
  -3  -9  -9   10.95    3.07
  -3   9   9   11.03    2.01
   3   9  -9   11.03    2.05
   3   9  -9   10.66    2.52
   3  -9   9   12.93    3.12
  -3   9   9   11.14    3.24
   3  -9   9    9.93    1.69
  -3  -9  -8    5.64    2.55
   3  -9   8    6.11    0.95
   3   9  -8    4.84    1.52
  -3   9   8    9.75    2.15
   3   9  -8    6.56    2.10
   3  -9   8    9.20    2.61
  -3   9   8    7.29    2.54
   3  -9   8    5.39    1.40
  -3   9   7    1.83    0.79
   3  -9   7    1.64    0.69
  -3  -9  -7    1.02    1.77
   3   9  -7    0.71    1.07
   3   9  -7    1.67    1.81
  -3  -9  -7    0.15    1.01
   3  -9   7    4.59    1.84
  -3   9   7    3.61    2.27
   3  -9   7    4.58    1.49
  -3  -9  -6  242.97   11.58
  -3  -9  -6  244.30    8.59
   3   9  -6  260.90   10.73
  -3   9   6  247.46    7.62
   3   9  -6  248.11    9.55
   3  -9   6  242.70    7.17
   3  -9   6  262.48    8.82
  -3   9   6  278.59   12.45
   3  -9   6  243.90   10.32
  -3  -9  -5  220.38   10.61
  -3  -9  -5  216.26    8.15
   3   9  -5  223.15    9.76
   3   9  -5  222.48    8.98
   3  -9   5  223.27    7.05
  -3   9   5  237.03    7.71
  -3   9   5  215.95    5.55
   3  -9   5  212.23    9.14
  -3   9   5  221.92   10.63
   3  -9   5  210.71    8.05
   3   9  -4   32.27    3.57
  -3   9   4   25.59    2.56
  -3  -9  -4   22.41    3.35
   3   9  -4   27.66    3.09
   3  -9   4   24.62    2.29
  -3   9   4   26.86    1.91
  -3  -9  -4   23.47    2.68
   3  -9   4   22.25    2.85
   3   9  -4   28.25    1.85
  -3   9   4   34.12    4.02
   3  -9   4   27.28    2.87
  -3  -9  -4   26.73    1.35
   3  -9   3   18.30    2.12
  -3  -9  -3   20.70    3.05
   3   9  -3   15.23    2.44
   3   9  -3   18.87    2.77
  -3   9   3   19.71    1.84
   3  -9   3   20.61    2.63
  -3   9   3   15.80    2.15
  -3   9   3   20.66    3.07
   3   9  -3   22.81    1.95
   3  -9   3   19.61    2.48
  -3  -9  -3   18.06    1.39
  -3  -9  -2   63.45    5.19
   3   9  -2   68.14    4.85
   3   9  -2   71.38    4.89
   3  -9   2   70.62    4.27
  -3   9   2   72.75    4.67
  -3   9   2   64.66    3.63
   3  -9   2   65.76    4.22
  -3   9   2   69.97    5.18
   3   9  -2   69.88    3.84
   3  -9   2   65.41    4.55
  -3  -9  -2   66.87    3.05
   3  -9   1    5.42    1.54
   3   9  -1    6.18    1.65
   3   9  -1    6.49    1.88
  -3  -9  -1    7.76    2.27
  -3   9   1    8.68    1.83
  -3   9   1    5.68    1.36
   3  -9   1    6.38    1.64
  -3   9   1    5.60    1.75
  -3   9   1    5.24    1.91
   3  -9   1    7.15    1.83
   3  -9   1    8.59    1.58
  -3  -9  -1    5.98    1.15
   3   9   0  242.24    9.18
  -3   9   0  240.99    9.32
   3   9   0  228.49    9.27
  -3  -9   0  228.54    9.64
  -3   9   0  235.70    8.42
   3  -9   0  213.13    8.59
  -3   9   0  224.40    8.12
   3  -9   0  216.46    7.48
  -3   9   0  225.75    8.90
   3   9   0  230.34    8.43
   3  -9   0  211.20    9.04
  -3  -9   0  215.06    7.11
   3  -9   0  214.55    7.54
  -3  -9   1    9.70    2.32
   3  -9  -1    7.15    1.94
   3   9   1    5.46    1.82
   3  -9  -1    6.17    1.18
  -3   9  -1    5.74    1.58
  -3   9  -1    8.26    2.03
  -3   9  -1    9.73    2.05
   3  -9  -1    8.69    2.16
   3   9   1    6.36    1.63
  -3  -9   1    6.55    1.38
   3   9   2   75.19    5.18
  -3   9  -2   68.78    5.04
   3  -9  -2   55.77    4.55
  -3   9  -2   69.59    4.70
   3  -9  -2   65.33    4.61
   3  -9  -2   64.47    5.01
  -3  -9   2   67.59    4.03
   3  -9  -3   13.77    2.55
   3   9   3   21.24    2.87
   3  -9  -3   18.79    2.34
  -3   9  -3   17.63    2.72
  -3   9  -3   17.90    2.05
  -3  -9   3   18.62    2.28
   3  -9  -3   20.95    3.09
   3  -9  -3   19.35    1.75
   3  -9  -4   24.82    3.33
   3   9   4   27.40    3.15
  -3   9  -4   26.27    3.47
   3  -9  -4   26.57    2.73
  -3   9  -4   27.80    2.22
   3  -9  -4   28.06    2.01
  -3  -9   4   28.85    2.98
   3  -9  -4   25.29    3.52
   3   9   5  223.50    9.56
  -3   9  -5  224.56   10.13
   3  -9  -5  214.53   10.28
   3  -9  -5  223.74    6.06
  -3  -9   5  228.62    8.96
  -3   9  -6  259.87   11.20
   3   9   6  264.61   10.60
   3  -9  -6  243.71    8.19
  -3  -9   6  250.41   10.28
   3  -9  -6  257.71   11.54
   3  -9  -6  255.00    6.31
  -3  -9   6  269.00   10.27
   3   9   7    3.81    1.58
  -3  -9   7    3.95    1.68
  -3   9  -7    0.35    1.74
   3  -9  -7    1.11    1.81
  -3  -9   7    4.48    1.77
   3   9   8    6.58    2.03
  -3  -9   8    4.85    2.03
  -3   9  -8    4.93    1.91
   3  -9  -8    2.76    2.01
  -3  -9   8   10.49    2.52
   3   9   9    9.50    2.35
  -3  -9   9   13.20    2.76
  -3   9  -9   17.08    3.35
   3  -9  -9    6.38    2.72
  -3  -9   9   12.31    2.52
   3   9  10   12.26    2.38
  -3  -9  10   10.54    2.78
  -3   9 -10   11.11    3.04
   3  -9 -10    3.83    2.38
  -3  -9  10    9.15    2.34
  -3  -9  11    1.88    2.00
  -3   9 -11    2.24    2.04
   3   9  11    4.60    1.94
  -3  -9  11    4.22    2.16
   3   9  12   31.50    3.69
  -3  -9  12   34.01    4.57
  -3   9 -12   37.71    4.93
   3   9  12   34.59    4.19
  -3  -9  12   40.48    4.95
  -3  -9  13   -0.39    1.91
  -3   9 -13    5.19    2.38
   3   9  13    2.88    2.16
  -3  -9  13    5.78    2.47
  -3   9 -14   20.10    4.00
   3  10 -13    1.17    2.05
  -3 -10 -12    8.66    3.56
   3  10 -12    6.75    2.54
  -3 -10 -12    8.20    2.96
  -3  10  12   15.42    4.38
   3 -10  12    8.39    3.23
  -3 -10 -11   12.92    3.60
   3  10 -11   13.46    2.31
   3  10 -11   12.13    2.93
  -3  10  11   15.60    4.16
  -3 -10 -11    9.35    2.96
   3 -10  11   15.62    3.63
  -3 -10 -10    3.64    2.74
  -3  10  10    6.24    1.92
   3  10 -10    4.09    1.61
   3  10 -10    7.37    2.47
  -3 -10 -10    4.77    2.49
  -3  10  10    5.98    3.14
   3 -10  10    6.80    2.66
  -3 -10  -9    1.08    2.19
  -3  10   9    4.46    1.62
   3  10  -9    6.07    1.86
   3  10  -9    3.56    2.23
  -3  10   9    6.35    3.03
   3 -10   9    2.92    2.46
  -3 -10  -8   16.06    3.94
   3  10  -8   12.51    2.36
  -3  10   8   24.10    3.20
   3  10  -8   14.73    2.91
  -3  10   8   12.49    3.24
   3 -10   8   16.83    3.04
  -3  10   7   57.33    3.27
   3  10  -7   59.33    5.29
   3  10  -7   50.39    4.49
   3 -10   7   58.80    3.22
  -3 -10  -7   57.30    5.86
  -3  10   7   61.11    6.17
   3 -10   7   52.18    3.71
   3 -10   7   53.86    5.07
  -3 -10  -6   72.19    6.37
   3  10  -6   72.64    5.90
  -3  10   6   71.93    3.98
   3  10  -6   76.96    5.40
   3 -10   6   78.50    3.99
   3 -10   6   67.52    5.54
  -3  10   6   80.04    6.91
   3 -10   6   78.92    4.70
  -3  10   5    0.91    0.96
   3 -10   5    0.78    1.07
  -3 -10  -5    1.69    1.82
   3  10  -5    2.34    1.52
   3  10  -5    0.79    1.43
   3 -10   5    0.67    1.40
  -3  10   5    1.29    1.87
   3 -10   5    1.94    1.31
   3 -10   4    5.90    1.39
  -3  10   4    7.29    1.62
  -3 -10  -4    6.59    2.33
   3  10  -4    7.01    1.85
   3  10  -4   10.55    2.37
  -3  10   4    5.63    1.19
   3 -10   4    8.82    2.09
  -3  10   4    7.44    2.38
  -3 -10  -4    5.63    0.66
   3  10  -4    6.82    1.11
   3 -10   4    6.13    1.61
   3  10  -3   33.10    3.74
  -3  10   3   33.61    3.19
   3  10  -3   30.60    3.48
  -3 -10  -3   28.38    3.90
   3 -10   3   31.41    2.96
  -3  10   3   33.44    2.64
   3 -10   3   31.08    3.27
   3  10  -3   33.29    2.52
  -3  10   3   35.82    4.19
   3 -10   3   33.59    3.30
  -3 -10  -3   33.04    1.88
   3 -10   2   12.99    2.13
   3  10  -2   15.94    2.67
   3  10  -2   10.79    2.30
  -3 -10  -2   15.61    2.87
  -3  10   2   15.15    2.01
  -3  10   2   18.56    2.55
   3 -10   2   14.09    2.21
  -3  10   2   19.97    3.11
   3 -10   2   19.50    2.73
  -3 -10  -2   12.90    1.40
   3  10  -1  164.96    8.02
  -3 -10  -1  160.71    8.58
   3  10  -1  168.05    8.20
  -3  10   1  169.09    7.82
   3 -10   1  159.44    7.42
   3 -10   1  171.32    7.00
  -3  10   1  165.19    6.85
  -3  10   1  166.71    8.28
   3 -10   1  165.97    7.86
   3  10  -1  162.30    6.90
  -3 -10  -1  172.25    5.91
   3  10   0   46.95    4.10
  -3 -10   0   43.60    4.36
   3  10   0   36.26    3.77
  -3  10   0   41.36    3.90
   3 -10   0   39.34    3.71
  -3  10   0   38.29    3.43
   3 -10   0   37.68    2.94
  -3  10   0   44.54    4.07
   3 -10   0   35.09    3.72
   3  10   0   41.22    3.65
   3 -10   0   38.55    3.07
  -3 -10   0   39.82    2.83
  -3 -10   1  152.81    8.25
   3  10   1  175.31    8.44
   3 -10  -1  140.99    7.49
  -3  10  -1  178.42    8.41
  -3  10  -1  162.42    7.42
  -3  10  -1  171.08    7.73
   3 -10  -1  175.09    8.45
   3 -10  -1  164.70    6.39
  -3 -10   1  170.80    6.55
  -3 -10   2   17.38    2.92
   3 -10  -2   19.25    2.98
   3  10   2   17.44    2.81
  -3  10  -2   13.07    2.54
  -3  10  -2   16.88    2.39
  -3 -10   2   12.86    1.94
   3 -10  -2   15.46    2.68
  -3  10  -3   32.50    3.80
   3 -10  -3   31.56    3.74
   3  10   3   35.64    3.89
   3 -10  -3   24.29    3.55
  -3 -10   3   31.78    3.04
   3 -10  -4    6.13    2.13
   3  10   4    9.68    2.51
   3 -10  -4    7.29    1.73
  -3  10  -4    7.03    2.03
   3 -10  -4    6.13    2.25
  -3  10  -4    5.39    1.33
  -3 -10   4    7.92    1.86
   3 -10  -4    4.92    0.95
   3  10   5   -1.39    1.39
  -3  10  -5    1.72    1.77
   3 -10  -5    0.27    1.18
  -3  10  -5   -0.03    0.72
   3 -10  -5    3.20    2.12
  -3 -10   5    2.47    1.51
   3 -10  -5    0.43    0.60
   3  10   6   72.96    5.68
  -3  10  -6   77.72    6.26
  -3 -10   6   75.39    5.62
   3 -10  -6   69.69    6.22
  -3 -10   6   85.70    5.72
   3  10   7   60.45    5.20
  -3  10  -7   58.32    5.57
  -3 -10   7   61.38    5.26
   3 -10  -7   51.79    5.44
  -3 -10   7   61.43    5.08
   3  10   8   11.59    2.58
  -3 -10   8   20.50    3.53
  -3  10  -8   14.98    3.31
   3 -10  -8   19.20    3.63
  -3 -10   8   16.96    3.02
   3  10   9    3.69    1.82
  -3 -10   9    5.41    2.32
  -3  10  -9    1.60    2.02
   3 -10  -9    6.48    3.01
  -3 -10   9    3.19    2.29
  -3 -10  10    3.08    2.08
  -3  10 -10    3.26    2.02
   3  10  10    3.28    1.70
  -3 -10  10    9.22    2.76
  -3  10 -11    7.24    2.61
  -3 -10  11   19.78    3.75
   3  10  11   12.04    2.78
  -3 -10  11   18.86    3.61
  -3  10 -12    6.19    2.59
  -3 -10  12    9.41    2.91
   3  10  12    8.08    2.75
  -3 -10  12    7.65    2.66
  -3 -11 -11    1.69    2.91
   3  11 -11    3.34    2.02
  -3 -11 -11    1.09    2.26
  -3  11  11    2.72    2.42
   3 -11  11   -0.29    1.91
  -3 -11 -10   13.79    4.06
  -3  11  10   14.95    2.74
   3  11 -10   13.76    2.79
   3  11 -10   15.50    3.29
  -3 -11 -10    8.81    2.74
  -3  11  10   17.04    4.27
   3 -11  10   13.37    3.29
   3  11  -9   62.41    6.00
  -3  11   9   64.71    5.27
   3  11  -9   64.55    5.26
  -3 -11  -9   62.40    6.98
  -3  11   9   67.62    7.19
   3 -11   9   67.63    6.56
  -3 -11  -8   17.79    4.15
   3  11  -8   19.01    3.09
  -3  11   8   24.82    3.41
   3  11  -8   19.32    3.55
  -3  11   8   18.06    4.03
   3 -11   8   18.49    3.49
   3  11  -7   17.77    2.96
   3  11  -7   15.78    3.22
  -3 -11  -7   15.92    3.85
  -3  11   7   19.40    3.92
   3 -11   7   19.55    3.20
  -3 -11  -6  140.77    9.42
  -3  11   6  146.77    6.24
   3  11  -6  145.24    7.93
   3  11  -6  146.92    8.80
   3 -11   6  147.87    6.15
   3 -11   6  142.37    8.13
  -3  11   6  154.68    9.76
   3 -11   6  148.67    6.82
   3 -11   5    4.86    1.36
  -3 -11  -5    3.51    2.30
  -3  11   5    3.81    1.38
   3  11  -5    3.48    1.85
   3  11  -5    3.85    2.20
   3 -11   5    4.58    1.81
  -3  11   5   -0.69    2.30
   3 -11   5    2.19    1.43
   3 -11   4    0.34    1.13
  -3  11   4   -0.17    1.14
  -3 -11  -4    1.37    2.05
   3  11  -4    1.72    1.44
   3  11  -4    0.53    1.75
   3 -11   4   -0.10    1.34
  -3  11   4    1.10    2.03
   3 -11   4   -0.38    1.22
   3  11  -3   46.93    4.58
   3  11  -3   44.17    4.32
  -3 -11  -3   37.04    4.61
   3 -11   3   48.08    3.95
  -3  11   3   48.92    4.08
   3 -11   3   41.93    3.93
  -3  11   3   51.24    5.16
   3 -11   3   48.76    4.20
  -3 -11  -3   40.40    2.12
  -3  11   2   43.40    3.96
   3  11  -2   48.76    4.61
   3  11  -2   39.12    4.10
  -3 -11  -2   39.48    4.69
   3 -11   2   44.86    3.92
   3 -11   2   52.97    4.12
  -3  11   2   48.28    3.66
  -3  11   2   47.08    4.73
   3 -11   2   44.09    4.05
  -3 -11  -2   49.02    2.73
   3  11  -1   45.89    4.37
   3  11  -1   42.89    4.41
  -3  11   1   48.41    4.33
  -3 -11  -1   37.61    4.38
   3 -11   1   40.58    3.94
   3 -11   1   43.65    3.58
  -3  11   1   37.47    3.42
  -3  11   1   48.87    4.71
   3 -11   1   43.63    4.08
   3  11  -1   42.49    3.61
  -3 -11  -1   50.56    3.07
   3 -11   0    3.48    1.47
   3  11   0    2.81    1.42
   3  11   0    2.11    1.51
  -3 -11   0    2.94    2.01
   3 -11   0    2.97    1.23
  -3  11   0    3.40    1.60
  -3  11   0    3.19    1.66
  -3  11   0    2.48    1.80
  -3 -11   0    3.38    1.15
   3 -11   0    1.25    1.46
  -3 -11   1   52.29    4.94
   3  11   1   41.66    4.38
   3 -11  -1   44.51    4.29
  -3  11  -1   41.45    4.17
  -3  11  -1   49.18    4.33
   3 -11  -1   48.05    4.67
  -3 -11   1   40.06    3.18
   3 -11  -1   40.85    3.14
  -3 -11   2   46.60    4.69
   3  11   2   50.43    4.86
  -3  11  -2   45.16    4.59
   3 -11  -2   40.68    4.30
  -3  11  -2   43.12    3.76
   3 -11  -2   45.57    4.61
   3 -11  -2   47.11    3.19
  -3 -11   2   46.62    3.60
   3  11   3   52.37    4.97
  -3 -11   3   41.27    4.48
  -3  11  -3   48.04    4.85
   3 -11  -3   41.66    4.35
  -3  11  -3   46.60    3.69
   3 -11  -3   44.13    4.71
  -3 -11   3   44.53    3.71
  -3 -11   4    2.50    1.78
   3 -11  -4    1.01    1.74
   3  11   4    3.33    1.93
  -3  11  -4   -1.61    1.77
   3 -11  -4    1.26    1.80
  -3 -11   4   -1.20    1.23
   3  11   5    2.73    2.02
  -3  11  -5    5.35    2.47
   3 -11  -5    1.34    1.85
  -3  11  -5    2.93    1.10
  -3 -11   5    6.01    1.89
   3  11   6  156.23    8.74
  -3  11  -6  146.25    9.12
   3 -11  -6  146.98    9.30
  -3 -11   6  149.42    7.95
   3  11   7   22.04    3.42
  -3  11  -7   23.87    4.05
   3 -11  -7   17.10    3.90
  -3 -11   7   22.41    3.40
   3  11   8   25.05    3.81
  -3 -11   8   25.52    3.88
  -3  11  -8   18.55    3.72
   3 -11  -8   17.57    3.88
  -3 -11   8   19.92    3.48
   3  11   9   74.28    6.29
  -3  11  -9   74.09    6.77
  -3 -11   9   70.63    6.35
   3 -11  -9   55.58    6.27
  -3 -11   9   68.38    5.99
  -3 -11  10   15.98    3.52
  -3  11 -10   12.92    3.33
   3  11  10   12.94    3.07
  -3 -11  10   10.43    2.82
  -3 -11  11    3.36    2.71
  -3  11 -11    2.38    2.28
   3  11  11    2.96    2.48
  -3 -11  11   -1.25    1.85
   3  11  12   37.74    4.90
   3  12 -10    5.37    2.38
  -3 -12 -10    0.90    1.98
   3 -12  10    8.35    3.26
  -3 -12  -9    8.61    3.24
  -3  12   9   18.40    3.22
   3  12  -9    9.12    2.60
   3  12  -9   12.24    3.11
  -3  12   9   14.16    3.94
   3 -12   9   14.60    3.32
  -3 -12  -8   27.19    4.92
   3  12  -8   29.53    3.92
  -3  12   8   33.53    4.17
   3  12  -8   30.69    4.33
  -3  12   8   32.37    5.21
   3 -12   8   30.05    4.36
   3  12  -7   63.92    6.05
  -3 -12  -7   53.08    6.35
   3  12  -7   63.81    5.54
  -3  12   7   55.10    5.32
  -3  12   7   49.19    5.96
   3 -12   7   53.74    5.35
  -3 -12  -6    3.69    2.80
   3  12  -6    4.75    2.23
   3  12  -6    3.64    2.60
   3 -12   6    2.92    2.09
  -3  12   6    5.61    2.71
   3 -12   5   14.88    2.25
  -3 -12  -5   16.31    3.83
   3  12  -5   14.04    2.93
  -3  12   5   13.39    2.22
   3  12  -5   13.47    3.20
   3 -12   5   16.37    2.86
  -3  12   5   14.07    3.26
   3 -12   5   16.93    2.57
  -3 -12  -4   59.37    6.18
   3  12  -4   80.90    6.47
   3  12  -4   75.04    6.09
  -3  12   4   66.96    4.84
   3 -12   4   75.27    5.03
  -3  12   4   70.03    6.49
   3 -12   4   70.89    5.05
   3 -12   4   74.37    5.52
  -3 -12  -3   62.21    6.31
   3  12  -3   54.60    5.34
   3  12  -3   65.27    5.63
  -3  12   3   61.97    4.75
   3 -12   3   52.95    4.40
   3 -12   3   63.61    4.86
  -3  12   3   56.97    5.62
   3 -12   3   52.59    4.53
  -3  12   2   -0.15    1.25
   3 -12   2    1.79    1.32
   3  12  -2    1.31    1.75
  -3 -12  -2   -1.92    2.21
   3  12  -2    4.59    2.21
   3 -12   2    3.36    1.48
  -3  12   2    2.68    2.08
   3 -12   2    4.60    1.91
  -3 -12  -2    2.53    0.90
  -3  12   1   42.53    4.24
   3  12  -1   43.19    4.56
   3  12  -1   35.41    4.26
  -3 -12  -1   41.23    4.91
   3 -12   1   39.73    4.04
   3 -12   1   35.29    3.42
   3 -12   1   35.92    4.01
  -3  12   1   35.46    4.36
  -3 -12  -1   39.74    2.82
   3 -12   0    2.79    1.60
   3  12   0    5.62    2.23
   3  12   0    3.24    1.96
  -3 -12   0    4.69    2.36
  -3  12   0    4.77    1.86
   3 -12   0    1.06    1.42
  -3  12   0    4.14    1.91
  -3 -12   0    2.18    1.03
   3  12   1   45.76    4.76
  -3 -12   1   37.22    4.59
   3 -12  -1   34.65    4.16
  -3  12  -1   38.51    4.32
  -3  12  -1   39.27    4.00
   3 -12  -1   42.46    4.60
  -3 -12   1   36.85    3.22
   3 -12  -2    3.08    1.76
   3  12   2    6.62    2.53
  -3 -12   2    0.24    1.86
  -3  12  -2    4.93    2.33
  -3  12  -2    3.86    1.61
   3 -12  -2    5.28    2.19
  -3 -12   2    1.72    1.21
  -3 -12   3   51.60    5.24
   3  12   3   57.92    5.64
  -3  12  -3   67.52    5.91
   3 -12  -3   52.73    5.35
  -3  12  -3   57.99    4.30
   3 -12  -3   63.04    5.83
  -3 -12   3   55.45    4.32
   3  12   4   77.79    6.33
   3 -12  -4   62.79    6.06
  -3 -12   4   72.25    6.08
  -3  12  -4   73.47    6.39
   3 -12  -4   83.54    6.93
  -3 -12   4   70.53    5.14
  -3 -12   5   12.85    3.04
   3  12   5   20.14    3.44
  -3  12  -5   11.19    2.99
   3 -12  -5   12.71    3.23
  -3 -12   5   11.60    2.39
  -3 -12   6    8.09    2.44
   3  12   6    2.24    2.19
  -3  12  -6    3.98    2.56
   3 -12  -6    4.47    2.78
  -3 -12   6    3.66    1.97
  -3  12  -7   58.94    6.10
   3  12   7   69.86    6.31
   3 -12  -7   56.77    6.30
  -3 -12   7   59.29    5.44
   3  12   8   37.12    4.72
  -3  12  -8   29.52    4.60
   3 -12  -8   19.86    4.22
  -3 -12   8   34.13    4.24
  -3 -12   9   14.29    3.07
  -3  12  -9   14.02    3.45
   3  12   9   24.25    4.02
  -3 -12   9   15.17    3.22
   3  12  10    5.03    2.45
  -3 -12  10    5.63    2.20
   3  12  11   11.41    3.05
   3  13 -10    0.12    1.93
  -3  13   9    4.41    2.62
   3  13  -9    4.31    2.16
  -3 -13  -9    5.80    2.39
   3  13  -8   31.50    4.39
  -3  13   8   32.84    4.39
  -3  13   8   39.12    5.92
   3 -13   8   39.17    4.96
  -3 -13  -7    6.56    3.01
   3  13  -7    6.27    2.51
   3  13  -7    3.65    2.38
  -3  13   7    6.50    2.51
  -3  13   7    1.82    2.47
   3 -13   7    3.22    2.24
  -3 -13  -6   13.38    3.48
   3  13  -6    5.89    2.58
   3  13  -6    8.22    2.60
  -3  13   6   14.02    3.85
   3 -13   6    9.55    2.82
  -3 -13  -5   20.75    4.28
   3  13  -5   25.81    4.12
   3  13  -5   24.67    3.94
  -3  13   5   24.16    4.08
   3 -13   5   25.10    3.84
  -3 -13  -4   15.93    4.02
   3  13  -4   15.98    3.53
   3  13  -4   13.08    3.09
  -3  13   4   17.18    2.60
  -3  13   4   13.24    3.25
   3 -13   4   14.97    2.62
   3 -13   4   13.61    2.76
  -3  13   3    3.16    1.68
   3 -13   3   -0.53    1.54
  -3 -13  -3    2.59    2.28
   3  13  -3    3.01    2.19
   3  13  -3    2.29    2.22
   3 -13   3    2.61    1.60
  -3  13   3    0.94    1.73
   3 -13   3    3.14    1.74
   3 -13   2   17.40    2.87
   3  13  -2   21.46    3.63
  -3 -13  -2   12.15    3.30
   3  13  -2   18.91    3.59
  -3  13   2   21.05    3.19
  -3  13   2   18.35    3.48
   3 -13   2   14.86    2.81
   3 -13   2   19.50    2.91
   3  13  -1   54.84    5.43
   3  13  -1   53.54    5.45
  -3 -13  -1   44.06    5.56
  -3  13   1   53.17    4.95
   3 -13   1   47.39    4.79
  -3  13   1   46.11    5.01
   3 -13   1   56.34    5.14
  -3  13   0    2.16    2.05
   3 -13   0   -0.48    1.52
   3  13   0    1.91    2.05
  -3 -13   0    1.58    2.50
   3 -13   0    0.15    1.58
  -3  13   0   -0.46    1.78
  -3 -13   0   -0.02    0.96
  -3  13  -1   54.65    5.44
   3 -13  -1   42.94    4.80
   3  13   1   60.35    5.84
  -3 -13   1   41.14    5.12
  -3  13  -1   46.07    4.65
   3 -13  -1   45.30    5.00
  -3 -13   1   46.31    3.64
  -3  13  -2   21.16    3.57
   3 -13  -2   15.88    3.28
   3  13   2   20.99    3.80
  -3 -13   2   12.95    3.26
   3 -13  -2   19.67    3.74
  -3  13  -2   18.31    2.92
  -3 -13   2   20.05    2.64
  -3  13  -3    2.81    2.55
   3 -13  -3   -0.11    1.98
   3  13   3    3.55    2.37
  -3 -13   3   -0.92    2.30
   3 -13  -3    3.06    2.37
  -3 -13   3    2.84    1.64
   3 -13  -4   19.87    4.00
   3  13   4   21.04    3.91
  -3 -13   4   11.72    3.12
  -3  13  -4   18.42    3.82
   3 -13  -4   16.50    3.54
  -3 -13   4   13.09    2.51
   3  13   5   28.92    4.34
  -3 -13   5   24.17    4.06
  -3  13  -5   25.36    4.14
   3 -13  -5   21.42    4.08
  -3 -13   5   25.53    3.59
   3  13   6    3.98    2.11
  -3 -13   6   12.73    3.11
  -3  13  -6   14.71    3.65
   3 -13  -6    7.91    2.81
  -3 -13   6    5.55    2.28
  -3 -13   7    2.11    2.17
  -3  13  -7    3.61    2.42
   3  13   7    6.16    2.53
   3 -13  -7    4.60    3.04
  -3 -13   7    2.00    2.06
  -3 -13   8   38.00    4.78
   3  13   8   39.39    5.00
  -3 -13   8   24.14    3.76
   3  13   9    1.81    2.28
  -3 -13   9    4.17    2.21
   3  13  10    2.30    2.42
   3  14  -8    4.19    2.32
  -3  14   8    3.61    2.38
   3  14  -7    1.05    1.57
  -3  14   7    4.05    2.43
   3 -14   7    1.37    1.67
   3  14  -6    0.29    1.68
  -3  14   6    1.99    2.24
  -3  14   6   -0.40    2.22
   3 -14   6   -1.00    1.95
   3  14  -5    6.71    2.72
   3  14  -5    5.20    2.33
  -3 -14  -5    2.71    2.42
  -3  14   5    1.39    2.13
   3 -14   5    5.76    2.43
  -3 -14  -4   36.76    5.43
   3  14  -4   31.59    4.42
   3  14  -4   45.98    5.29
  -3  14   4   44.11    5.68
   3 -14   4   34.52    4.25
  -3  14   3   43.35    4.51
   3  14  -3   35.71    4.69
   3  14  -3   46.17    5.26
  -3 -14  -3   36.14    5.26
  -3  14   3   49.60    5.69
   3 -14   3   41.70    4.33
  -3 -14  -2   67.39    6.99
   3  14  -2   73.43    6.47
   3  14  -2   62.91    6.13
  -3  14   2   70.32    5.82
   3 -14   2   76.29    5.96
  -3  14   2   66.90    6.35
   3 -14   2   67.70    5.74
   3 -14   1   -0.19    1.78
   3  14  -1    0.33    1.93
  -3  14   1   -1.08    1.98
  -3 -14  -1   -0.73    2.33
   3  14  -1   -0.62    2.37
   3 -14   1    0.31    1.82
  -3  14   1   -1.49    1.90
  -3 -14   0  107.26    8.72
   3  14   0  125.70    8.68
  -3  14   0  118.90    8.08
   3 -14   0  109.99    7.77
  -3  14   0  115.78    7.83
   3 -14   0  113.37    7.88
  -3  14  -1    1.21    2.32
   3 -14  -1   -0.64    1.94
   3  14   1   -0.65    2.01
  -3 -14   1   -2.35    2.26
   3 -14  -1   -0.20    2.21
  -3  14  -1    1.01    1.89
  -3 -14   2   62.47    6.47
   3  14   2   78.73    6.91
   3 -14  -2   62.36    6.18
  -3  14  -2   80.07    6.95
   3 -14  -2   66.14    6.52
  -3 -14   2   72.18    4.91
   3 -14  -3   35.18    5.01
   3  14   3   46.84    5.49
  -3 -14   3   35.92    4.97
  -3  14  -3   44.38    5.44
   3 -14  -3   35.15    4.97
  -3 -14   3   40.66    4.07
  -3  14  -4   34.27    4.94
   3 -14  -4   40.01    5.48
   3  14   4   44.48    5.45
  -3 -14   4   32.18    4.86
   3 -14  -4   38.45    5.28
  -3 -14   4   42.89    4.27
  -3  14  -5   10.36    3.06
   3  14   5    2.38    1.84
  -3 -14   5    4.74    2.17
   3 -14  -5    5.32    2.74
  -3 -14   5    4.87    2.08
   3  14   6   -2.18    2.26
  -3 -14   6    1.95    2.53
  -3 -14   6    3.62    2.19
  -3 -14   7    2.29    2.52
  -3 -14   7    0.08    1.66
  -3 -14   8   -1.12    2.50
   3 -15   5    4.59    2.19
  -3  15   4   12.07    3.93
   3 -15   4   17.25    3.30
  -3  15   3    5.66    3.12
  -3 -15  -2   15.54    3.99
   3  15  -2   18.18    3.73
  -3  15   2   19.23    3.65
  -3  15   2   15.61    3.43
  -3  15   1   -0.66    2.19
  -3 -15  -1    3.74    2.65
  -3  15   1    2.65    2.24
   3 -15   0    7.29    2.92
  -3  15   0    0.96    2.02
  -3 -15   0    8.07    2.99
  -3  15   0    7.80    2.43
   3 -15   0   -0.03    2.68
   3 -15  -1    0.19    2.53
  -3  15  -1    0.83    2.03
  -3 -15   1    1.24    2.02
   3 -15  -1    0.89    2.47
   3 -15  -2   20.26    4.17
  -3  15  -2   19.23    3.91
  -3 -15   2   19.08    4.02
   3 -15  -2   15.17    3.75
   3 -15  -3    2.00    2.54
  -3 -15   3    5.08    2.84
  -3  15  -3    1.71    2.36
   3 -15  -3    4.52    2.81
  -3 -15   4   14.66    3.60
  -3 -15   5    2.23    2.30
  -3 -15   5    4.13    2.43
  -3 -15   6   -5.38    2.62
  -3 -15   6   -0.98    2.16
  -3  16   3    5.27    3.18
  -3  16   0    5.75    2.79
  -4   0   0    1.01    0.65
  -4   0   0    2.08    0.73
   4   0   0    1.29    0.62
   4   0  -1  704.97   13.91
  -4   0  -1  712.30   15.12
   4   0  -1  725.51   15.15
  -4   0   1  726.60   15.10
   4   0   1  720.09   15.67
  -4   0   1  725.50   15.11
  -4   0   2    7.52    1.01
   4   0  -2    8.44    1.43
   4   0  -2    7.42    1.06
   4   0   2    9.09    1.36
   4   0  -2    6.55    1.03
  -4   0  -2    8.54    1.21
  -4   0   2    7.41    1.17
   4   0  -3   38.92    2.03
   4   0  -3   36.24    2.84
  -4   0  -3   34.66    1.43
   4   0  -3   32.25    2.34
   4   0  -3   31.43    1.92
  -4   0   3   33.45    1.92
   4   0   3   30.32    2.44
   4   0   3   35.32    2.37
  -4   0  -3   36.41    2.40
  -4   0   3   32.65    2.26
  -4   0  -4  150.74    4.72
  -4   0   4  154.27    4.39
   4   0  -4  166.92    4.85
  -4   0  -4  151.84    6.30
   4   0  -4  157.20    6.40
  -4   0  -4  152.93    4.45
   4   0  -4  150.49    5.89
   4   0  -4  148.91    5.59
   4   0  -4  150.07    4.51
  -4   0   4  168.30    5.61
   4   0   4  158.57    5.57
   4   0   4  156.48    6.09
  -4   0  -5   87.54    3.61
  -4   0   5   89.35    3.72
  -4   0   5   87.86    2.84
   4   0  -5   92.58    3.65
   4   0   5   92.05    4.82
  -4   0  -5   97.96    4.99
   4   0  -5   90.64    4.29
   4   0  -5   96.86    5.03
  -4   0  -5   92.64    3.74
  -4   0   5  100.67    4.40
   4   0   5   96.79    4.30
   4   0  -5   94.66    3.06
   4   0   5   89.72    4.63
  -4   0   6   86.06    3.67
  -4   0   6   86.35    2.42
  -4   0  -6   89.96    3.85
   4   0  -6   87.16    3.79
   4   0   6   88.40    4.98
  -4   0  -6   90.81    4.86
   4   0  -6   85.49    5.00
  -4   0   6   93.11    4.98
  -4   0  -6   85.41    4.01
  -4   0   6   89.99    4.35
   4   0  -6   90.32    4.38
   4   0   6   89.57    4.77
  -4   0   6   97.24    4.51
   4   0   6   90.92    4.33
  -4   0   7  441.92   10.84
  -4   0  -7  451.36   11.36
   4   0   7  452.39   13.57
  -4   0  -7  462.12   13.12
   4   0  -7  453.08   11.42
  -4   0   7  495.27   11.01
  -4   0   7  453.91   12.18
   4   0  -7  450.90   13.53
  -4   0   7  456.39   13.27
   4   0  -7  446.26   13.75
  -4   0  -7  456.73   12.18
   4   0  -7  446.34   12.16
   4   0   7  459.18   12.09
   4   0   7  479.98   13.14
  -4   0   7  502.04   12.70
  -4   0  -7  486.59   12.77
   4   0   8   29.55    2.23
  -4   0   8   23.62    2.01
  -4   0  -8   26.13    2.81
   4   0   8   26.34    3.00
  -4   0   8   28.06    2.16
   4   0  -8   28.88    2.44
   4   0  -8   24.98    2.98
  -4   0   8   27.19    3.10
   4   0  -8   31.19    2.76
   4   0  -8   32.12    3.50
  -4   0  -8   27.69    2.75
  -4   0   8   30.40    2.82
  -4   0   8   24.66    2.58
   4   0   8   23.27    2.39
   4   0   8   22.40    2.58
  -4   0  -8   26.05    2.61
  -4   0  -9    1.26    0.83
   4   0   9    2.05    0.92
  -4   0   9    1.30    0.85
   4   0   9   -0.24    1.35
  -4   0   9    2.46    0.92
  -4   0  -9    0.47    1.02
  -4   0   9    3.61    1.58
   4   0  -9    1.92    1.12
   4   0  -9    2.34    1.35
  -4   0  -9    1.34    1.29
   4   0  -9   -0.95    1.44
  -4   0   9   -0.31    1.11
  -4   0   9    1.51    1.10
   4   0   9    1.20    1.13
   4   0   9    2.85    1.16
  -4   0  10   49.14    3.06
  -4   0 -10   48.17    3.68
  -4   0  10   49.23    3.35
   4   0  10   50.22    4.63
  -4   0 -10   48.24    3.86
  -4   0 -10   44.55    4.03
  -4   0  10   49.26    4.21
  -4   0 -10   45.73    3.97
   4   0 -10   50.15    4.84
  -4   0  10   49.41    3.84
   4   0 -10   43.43    3.61
  -4   0  10   47.30    3.63
   4   0  10   52.28    4.14
  -4   0  11  167.71    6.01
  -4   0  11  163.14    6.58
  -4   0 -11  155.53    7.24
   4   0  11  159.80    8.55
   4   0 -11  151.07    6.83
   4   0 -11  134.90    6.73
  -4   0 -11  162.50    8.12
  -4   0  11  157.90    8.02
  -4   0 -11  148.10    7.85
   4   0 -11  159.87    9.10
  -4   0  11  157.31    7.22
  -4   0  11  174.49    7.42
   4   0  11  156.66    7.45
   4   0  12   28.58    2.90
  -4   0  12   29.63    2.92
  -4   0 -12   24.54    2.88
   4   0 -12   25.15    3.00
   4   0  12   32.81    4.11
  -4   0  12   20.88    3.20
  -4   0 -12   27.70    3.73
   4   0 -12   33.40    4.57
  -4   0 -12   21.16    3.19
   4   0  12   29.79    3.27
  -4   0  12   26.76    3.03
  -4   0  13  109.45    5.71
   4   0  13  100.57    7.51
  -4   0 -13  100.50    5.78
  -4   0  13  105.72    6.97
  -4   0 -13   99.98    7.07
   4   0 -13  105.77    8.04
  -4   0 -13   94.66    6.78
  -4   0  13  104.64    6.20
   4   0  14    0.64    2.27
  -4   0 -14    0.27    1.09
  -4   0  14    1.12    1.24
  -4   0  14   -0.19    1.64
  -4   0 -14    1.61    1.66
   4   0 -14   -1.87    1.76
  -4   0 -14    0.92    1.79
  -4   0  14   -0.32    1.43
   4   0  15   16.03    3.84
  -4   0 -15   11.43    2.89
   4   0 -15   20.82    4.19
  -4   0 -15   15.17    3.37
  -4   0  15   13.43    2.75
   4   0  16   14.82    3.41
  -4   0 -16    7.85    2.94
   4   0 -16   15.74    4.12
  -4   0 -16    9.75    3.16
  -4   0  16   13.61    3.08
   4   0  17    7.06    2.94
  -4   0 -17    8.54    3.17
  -4   0  17   11.88    2.94
  -4  -1 -17    7.79    3.23
   4  -1  16    6.29    2.76
  -4   1  16    1.29    2.55
  -4  -1 -16    0.45    1.85
   4   1 -16    6.43    3.32
  -4  -1 -16    8.01    3.11
  -4   1  16    5.00    2.31
   4  -1  15    8.57    3.10
  -4   1  15    7.66    2.60
  -4  -1 -15    8.16    2.63
   4   1 -15    7.58    3.07
  -4  -1 -15    3.71    2.37
  -4   1  15   10.87    2.50
  -4   1  14   45.84    3.68
  -4  -1 -14   44.64    3.70
   4  -1  14   39.51    5.05
  -4  -1 -14   44.04    5.09
  -4   1  14   44.80    4.90
   4   1 -14   44.68    5.59
  -4  -1 -14   38.59    4.54
  -4   1  14   43.69    4.08
  -4   1  13   89.69    4.87
   4  -1  13   91.28    7.12
  -4  -1 -13   86.56    5.11
  -4  -1 -13   96.27    6.98
  -4   1  13   84.43    6.37
   4   1 -13   89.93    7.38
  -4  -1 -13   81.75    6.20
  -4   1  13   83.82    5.47
  -4   1  12  217.48    7.63
   4  -1  12  214.90   10.63
  -4  -1 -12  184.88    7.95
  -4  -1 -12  216.06   10.20
  -4   1  12  207.98    9.96
   4   1 -12  210.28   11.25
  -4  -1 -12  213.91    9.75
  -4   1  12  219.91    8.79
  -4   1  11   91.69    4.41
  -4   1  11   87.48    3.70
   4  -1  11   83.20    6.27
  -4  -1 -11   89.99    5.17
   4   1 -11   94.50    5.56
  -4  -1 -11   85.31    6.01
  -4   1  11   85.90    6.15
   4   1 -11   94.39    6.95
  -4  -1 -11   81.55    5.54
  -4   1  11   87.48    5.23
   4  -1  10   31.19    2.37
  -4   1  10   29.81    2.11
  -4  -1 -10   33.66    3.05
  -4   1  10   32.59    2.47
   4   1 -10   32.20    3.15
  -4  -1 -10   29.70    2.97
   4  -1  10   31.15    3.73
   4   1 -10   30.95    2.80
  -4  -1 -10   31.18    3.46
  -4  -1 -10   29.19    3.16
  -4   1  10   31.11    3.27
   4   1 -10   26.40    3.71
  -4   1  10   29.36    3.44
  -4   1  10   34.50    3.08
  -4  -1  -9    8.96    1.77
  -4  -1  -9    6.08    1.43
   4  -1   9    8.78    1.35
   4  -1   9    2.17    1.33
  -4   1   9   10.18    1.30
  -4   1   9    9.53    1.32
  -4  -1  -9    9.28    1.70
   4   1  -9   10.40    1.78
   4   1  -9    7.15    1.72
   4   1  -9    7.94    1.50
   4   1  -9    8.89    2.36
  -4  -1  -9    7.96    1.80
  -4   1   9    7.30    1.93
  -4   1   9    5.77    1.58
   4  -1   9    9.92    1.95
  -4   1   9   10.36    1.72
  -4  -1  -8   25.56    2.52
  -4   1   8   24.67    1.86
  -4  -1  -8   22.36    2.39
   4  -1   8   22.77    2.95
  -4  -1  -8   23.96    2.57
  -4   1   8   25.88    1.89
   4   1  -8   20.65    2.18
  -4  -1  -8   23.50    2.48
   4   1  -8   23.64    2.78
   4   1  -8   21.33    2.94
  -4   1   8   25.79    3.08
  -4   1   8   26.61    2.48
  -4   1   8   24.92    2.70
   4  -1   8   26.36    2.84
  -4  -1  -7  279.73    8.94
  -4   1   7  266.15    7.10
  -4  -1  -7  276.80    8.57
  -4  -1  -7  270.08    9.14
   4  -1   7  280.31   10.02
  -4   1   7  277.85    6.91
   4   1  -7  263.30    9.52
  -4   1   7  267.28    9.93
  -4   1   7  273.16    9.87
   4   1  -7  284.95   10.28
  -4  -1  -7  266.96    8.37
   4   1  -7  265.87    8.13
  -4   1   7  263.63    8.99
  -4   1   7  289.79    8.60
   4  -1   7  281.40    9.49
   4  -1   7  268.83    8.74
  -4   1   6  116.09    4.12
  -4   1   6  114.07    3.12
  -4  -1  -6  116.45    4.93
   4   1  -6  120.76    4.84
  -4  -1  -6  118.76    5.62
   4  -1   6  116.90    5.88
  -4   1   6  119.44    5.45
   4   1  -6  122.33    5.85
  -4   1   6  116.60    5.92
  -4   1   6  126.71    6.35
  -4  -1  -6  120.41    4.71
   4   1  -6  114.80    4.78
  -4   1   6  128.48    5.15
   4   1  -6  119.49    3.36
   4  -1   6  112.93    5.14
   4  -1   6  118.58    5.68
  -4  -1  -5  817.25   17.33
   4  -1   5  788.65   18.93
   4   1  -5  826.94   17.23
   4   1  -5  828.17   17.40
  -4   1   5  818.42   18.27
   4   1  -5  823.60   19.09
  -4   1   5  833.17   19.54
[truncated: 450,189 more chars]
